# Supplementary material for: Rate and equilibrium constants for the addition of triazolium salt derived N-heterocyclic carbenes to heteroaromatic aldehydes
Source: Chem Sci. 2022 Nov 14;14(1):162–70. doi: 10.1039/d2sc05704b (PMC9769090; doi:10.1039/d2sc05704b)
Supplement: SC-014-D2SC05704B-s002 [file SC-014-D2SC05704B-s002.cif]

# Electronic Supplementary Material (ESI) for Chemical Science.
# This journal is © The Royal Society of Chemistry 2022

####################################################################### 
# 
# This file contains crystal structure data downloaded from the 
# Cambridge Structural Database (CSD) hosted by the Cambridge 
# Crystallographic Data Centre (CCDC).
# 
# Full information about CCDC data access policies and citation 
# guidelines are available at http://www.ccdc.cam.ac.uk/access/V1 
# 
# Audit and citation data items may have been added by the CCDC. 
# Please retain this information to preserve the provenance of 
# this file and to allow appropriate attribution of the data. 
# 
#######################################################################

data_13
_database_code_depnum_ccdc_archive 'CCDC 2209647'
loop_
_audit_author_name
_audit_author_address
'Alexandra M. Z. Slawin'
;university of St Andrews
United Kingdom
;
_audit_update_record             
;
2022-09-26 deposited with the CCDC.	2022-11-14 downloaded from the CCDC.
;
_audit_creation_date             2022-09-26
_audit_creation_method           'by CrystalStructure 4.3'


_chemical_formula_sum            'C17 H16 B Br F4 N4 O'
_chemical_formula_moiety         'C17 H16 B Br F4 N4 O'
_chemical_formula_weight         459.05
_chemical_melting_point          ?
_chemical_absolute_configuration ad

#==============================================================================
# CRYSTAL DATA
_space_group_crystal_system      orthorhombic
_space_group_name_H-M_alt        'P 21 21 21'
_space_group_name_Hall           'P 2ac 2ab'
_space_group_IT_number           19
loop_
_space_group_symop_id
_space_group_symop_operation_xyz
1 +X,+Y,+Z
2 1/2-X,-Y,1/2+Z
3 1/2+X,1/2-Y,-Z
4 -X,1/2+Y,1/2-Z
#------------------------------------------------------------------------------
_cell_length_a                   9.7229(6)
_cell_length_b                   11.8712(8)
_cell_length_c                   15.4592(10)
_cell_angle_alpha                90.0000
_cell_angle_beta                 90.0000
_cell_angle_gamma                90.0000
_cell_volume                     1784.3(2)
_cell_formula_units_Z            4
_cell_measurement_reflns_used    2359
_cell_measurement_theta_min      1.70
_cell_measurement_theta_max      27.50
_cell_measurement_temperature    173
#------------------------------------------------------------------------------
_exptl_crystal_description       prism
_exptl_crystal_colour            colorless
_exptl_crystal_size_max          0.180
_exptl_crystal_size_mid          0.140
_exptl_crystal_size_min          0.030
_exptl_crystal_density_diffrn    1.709
_exptl_crystal_density_meas      ?
_exptl_crystal_density_method    'not measured'
_exptl_crystal_F_000             920.00
_exptl_absorpt_coefficient_mu    2.367
_exptl_absorpt_correction_type   multi-scan
_exptl_absorpt_process_details   'REQAB (Rigaku, 1998)'
_exptl_absorpt_correction_T_min  0.770
_exptl_absorpt_correction_T_max  0.931

#==============================================================================
# EXPERIMENTAL DATA

_diffrn_ambient_temperature      173
_diffrn_radiation_type           'Mo K\a'
_diffrn_radiation_wavelength     0.71075
_diffrn_measurement_device_type  'Rigaku SCX mini'
_diffrn_measurement_method       \w
_diffrn_detector_area_resol_mean 13.653
_diffrn_reflns_number            18551
_diffrn_reflns_av_unetI/netI     0.0472
_diffrn_reflns_av_R_equivalents  0.0515
_diffrn_reflns_theta_max         27.504
_diffrn_reflns_theta_min         2.163
_diffrn_reflns_theta_full        25.242
_diffrn_measured_fraction_theta_max 0.999
_diffrn_measured_fraction_theta_full 0.999
_diffrn_reflns_Laue_measured_fraction_max 0.999
_diffrn_reflns_Laue_measured_fraction_full 0.999
_diffrn_reflns_point_group_measured_fraction_max 0.999
_diffrn_reflns_point_group_measured_fraction_full 0.999
_diffrn_reflns_limit_h_min       -12
_diffrn_reflns_limit_h_max       12
_diffrn_reflns_limit_k_min       -15
_diffrn_reflns_limit_k_max       15
_diffrn_reflns_limit_l_min       -20
_diffrn_reflns_limit_l_max       20
_diffrn_standards_number         0
_diffrn_standards_interval_count .
_diffrn_standards_decay_%        ?
_reflns_number_total             4098
_reflns_number_gt                3220
_reflns_threshold_expression     F^2^>2.0\s(F^2^)
_reflns_Friedel_coverage         0.755
_reflns_Friedel_fraction_max     0.999
_reflns_Friedel_fraction_full    0.999

#==============================================================================
# REFINEMENT DATA

_refine_special_details          
;
    Refinement was performed using all reflections. The weighted 
    R-factor (wR) and goodness of fit (S) are based on F^2^.
    R-factor (gt) are based on F. The threshold expression of
    F^2^ > 2.0 sigma(F^2^) is used only for calculating R-factor (gt).
;
_refine_ls_structure_factor_coef Fsqd
_refine_ls_R_factor_all          0.0482
_refine_ls_R_factor_gt           0.0301
_refine_ls_wR_factor_ref         0.0626
_refine_ls_wR_factor_gt          0.0587
_refine_ls_number_restraints     1
_refine_ls_hydrogen_treatment    mixed
_refine_ls_number_reflns         4098
_refine_ls_number_parameters     257
_refine_ls_goodness_of_fit_ref   0.973
_refine_ls_weighting_scheme      calc
_refine_ls_weighting_details     
'w = 1/[\s^2^(Fo^2^)+(0.0304P)^2^] where P=(Fo^2^+2Fc^2^)/3'
_atom_sites_solution_hydrogens   geom
_atom_sites_solution_primary     direct
_atom_sites_solution_secondary   difmap
_refine_ls_shift/su_max          0.000
_refine_diff_density_max         0.43
_refine_diff_density_min         -0.41
_refine_ls_extinction_method     none
_refine_ls_extinction_coef       ?
_refine_ls_abs_structure_details 
;
 Flack x determined using 1196 quotients [(I+)-(I-)]/[(I+)+(I-)]
 (Parsons, Flack and Wagner, Acta Cryst. B69 (2013) 249-259).
;
_refine_ls_abs_structure_Flack   0.015(5)

loop_
_atom_type_symbol
_atom_type_description
_atom_type_scat_dispersion_real
_atom_type_scat_dispersion_imag
_atom_type_scat_source
C C 0.0033 0.0016
;
International Tables for Crystallography
(Vol. C, Tables 4.2.6.8 and 6.1.1.4)
;
H H 0.0000 0.0000
;
International Tables for Crystallography
(Vol. C, Table 6.1.1.4)
;
B B 0.0013 0.0007
;
International Tables for Crystallography
(Vol. C, Tables 4.2.6.8 and 6.1.1.4)
;
Br Br -0.2901 2.4595
;
International Tables for Crystallography
(Vol. C, Tables 4.2.6.8 and 6.1.1.4)
;
F F 0.0171 0.0103
;
International Tables for Crystallography
(Vol. C, Tables 4.2.6.8 and 6.1.1.4)
;
N N 0.0061 0.0033
;
International Tables for Crystallography
(Vol. C, Tables 4.2.6.8 and 6.1.1.4)
;
O O 0.0106 0.0060
;
International Tables for Crystallography
(Vol. C, Tables 4.2.6.8 and 6.1.1.4)
;

#==============================================================================
# ATOMIC COORDINATES AND THERMAL PARAMETERS

loop_
_atom_site_label
_atom_site_type_symbol
_atom_site_fract_x
_atom_site_fract_y
_atom_site_fract_z
_atom_site_U_iso_or_equiv
_atom_site_adp_type
_atom_site_occupancy
_atom_site_site_symmetry_order
_atom_site_calc_flag
_atom_site_refinement_flags_posn
_atom_site_refinement_flags_adp
_atom_site_refinement_flags_occupancy
_atom_site_disorder_assembly
_atom_site_disorder_group
Br17 Br 0.50498(5) 0.48412(3) 0.09377(2) 0.03326(11) Uani 1 1 d . . . . .
F1 F 0.0843(4) 0.4614(3) 0.3672(2) 0.0744(10) Uani 1 1 d . . . . .
F2 F -0.0353(3) 0.6183(2) 0.3832(2) 0.0621(8) Uani 1 1 d . . . . .
F3 F -0.1431(3) 0.4634(3) 0.3349(2) 0.0741(10) Uani 1 1 d . . . . .
F4 F 0.0096(3) 0.5525(3) 0.24954(16) 0.0706(9) Uani 1 1 d . . . . .
O15 O 0.2668(3) 0.6145(2) 0.20717(16) 0.0286(6) Uani 1 1 d D . . . .
N1 N 0.3513(3) 0.5724(2) 0.43327(17) 0.0183(6) Uani 1 1 d . . . . .
N2 N 0.2963(3) 0.6347(3) 0.5006(2) 0.0223(7) Uani 1 1 d . . . . .
N7 N 0.2559(3) 0.7137(2) 0.37365(18) 0.0204(7) Uani 1 1 d . . . . .
N21 N 0.5537(3) 0.7081(3) 0.2959(2) 0.0263(7) Uani 1 1 d . . . . .
C3 C 0.2399(4) 0.7198(3) 0.4609(2) 0.0221(8) Uani 1 1 d . . . . .
C4 C 0.1643(4) 0.8236(3) 0.4863(3) 0.0310(10) Uani 1 1 d . . . . .
H4A H 0.226202 0.878785 0.514377 0.037 Uiso 1 1 calc R U . . .
H4B H 0.087101 0.806115 0.525795 0.037 Uiso 1 1 calc R U . . .
C5 C 0.1116(4) 0.8678(3) 0.3983(3) 0.0335(9) Uani 1 1 d . . . . .
H5A H 0.012280 0.851439 0.392017 0.040 Uiso 1 1 calc R U . . .
H5B H 0.124845 0.950383 0.394675 0.040 Uiso 1 1 calc R U . . .
C6 C 0.1934(4) 0.8087(3) 0.3261(3) 0.0298(9) Uani 1 1 d . . . . .
H6A H 0.132198 0.781850 0.279228 0.036 Uiso 1 1 calc R U . . .
H6B H 0.264497 0.858940 0.301280 0.036 Uiso 1 1 calc R U . . .
C8 C 0.3272(3) 0.6201(3) 0.3564(2) 0.0184(7) Uani 1 1 d . . . . .
C9 C 0.4199(3) 0.4685(3) 0.4529(2) 0.0191(7) Uani 1 1 d . . . . .
C10 C 0.3699(4) 0.4036(3) 0.5202(2) 0.0230(8) Uani 1 1 d . . . . .
H10 H 0.290463 0.426342 0.551384 0.028 Uiso 1 1 calc R U . . .
C11 C 0.4380(4) 0.3048(3) 0.5411(3) 0.0263(8) Uani 1 1 d . . . . .
H11 H 0.406247 0.260375 0.588161 0.032 Uiso 1 1 calc R U . . .
C12 C 0.5517(4) 0.2700(3) 0.4944(3) 0.0259(8) Uani 1 1 d . . . . .
H12 H 0.596554 0.201416 0.508582 0.031 Uiso 1 1 calc R U . . .
C13 C 0.5997(4) 0.3359(3) 0.4268(2) 0.0273(9) Uani 1 1 d . . . . .
H13 H 0.676889 0.311497 0.394076 0.033 Uiso 1 1 calc R U . . .
C14 C 0.5363(3) 0.4365(3) 0.4066(3) 0.0231(8) Uani 1 1 d . . . . .
H14 H 0.571497 0.483125 0.361867 0.028 Uiso 1 1 calc R U . . .
C15 C 0.3662(4) 0.5789(3) 0.2680(2) 0.0212(8) Uani 1 1 d . . . . .
H15 H 0.372607 0.494794 0.267995 0.025 Uiso 1 1 calc R U . . .
C16 C 0.5043(4) 0.6297(2) 0.24239(19) 0.0211(6) Uani 1 1 d . . . . .
C17 C 0.5733(4) 0.5974(3) 0.1677(2) 0.0242(8) Uani 1 1 d . . . . .
C18 C 0.6964(4) 0.6503(3) 0.1473(3) 0.0309(9) Uani 1 1 d . . . . .
H18 H 0.744915 0.630887 0.096122 0.037 Uiso 1 1 calc R U . . .
C19 C 0.7467(4) 0.7310(3) 0.2021(3) 0.0338(10) Uani 1 1 d . . . . .
H19 H 0.830393 0.768782 0.189317 0.041 Uiso 1 1 calc R U . . .
C20 C 0.6744(4) 0.7563(3) 0.2757(3) 0.0311(9) Uani 1 1 d . . . . .
H20 H 0.711455 0.810611 0.314335 0.037 Uiso 1 1 calc R U . . .
B1 B -0.0240(5) 0.5219(4) 0.3339(3) 0.0358(11) Uani 1 1 d . . . . .
H15O H 0.179(2) 0.581(3) 0.223(3) 0.051(14) Uiso 1 1 d D . . . .

loop_
_atom_site_aniso_label
_atom_site_aniso_U_11
_atom_site_aniso_U_22
_atom_site_aniso_U_33
_atom_site_aniso_U_23
_atom_site_aniso_U_13
_atom_site_aniso_U_12
Br17 0.03557(19) 0.03787(19) 0.02635(16) -0.00808(15) 0.0021(2) 0.0025(2)
F1 0.076(2) 0.063(2) 0.084(2) 0.0098(17) -0.0046(18) 0.0271(17)
F2 0.059(2) 0.0472(15) 0.080(2) -0.0172(13) 0.0043(15) -0.0057(13)
F3 0.0572(18) 0.097(3) 0.068(2) -0.0259(18) 0.0213(15) -0.0507(18)
F4 0.0397(15) 0.132(2) 0.0405(13) 0.0167(14) 0.0048(15) -0.030(2)
O15 0.0184(14) 0.0480(17) 0.0193(13) 0.0011(12) -0.0039(11) -0.0016(12)
N1 0.0151(15) 0.0241(15) 0.0158(14) -0.0014(11) 0.0030(11) -0.0009(12)
N2 0.0193(16) 0.0273(17) 0.0204(16) -0.0056(14) 0.0034(12) 0.0015(13)
N7 0.0172(15) 0.0242(17) 0.0198(15) 0.0019(12) 0.0019(12) 0.0015(13)
N21 0.0232(17) 0.0306(17) 0.0250(16) -0.0013(13) -0.0005(13) -0.0047(13)
C3 0.0170(19) 0.027(2) 0.0225(19) -0.0002(15) 0.0024(15) -0.0016(15)
C4 0.028(2) 0.031(2) 0.034(2) -0.0053(18) 0.0067(18) 0.0080(18)
C5 0.032(2) 0.027(2) 0.042(2) 0.0029(19) 0.0081(19) 0.0068(16)
C6 0.029(2) 0.032(2) 0.028(2) 0.0057(17) -0.0006(17) 0.0061(18)
C8 0.0140(17) 0.0216(18) 0.0194(18) -0.0005(14) 0.0011(14) -0.0019(14)
C9 0.0153(17) 0.0230(18) 0.0188(17) -0.0041(15) -0.0009(13) 0.0004(14)
C10 0.0162(18) 0.030(2) 0.023(2) 0.0010(15) 0.0016(15) -0.0007(15)
C11 0.0230(19) 0.029(2) 0.027(2) 0.0060(16) -0.0005(16) -0.0050(16)
C12 0.023(2) 0.0212(19) 0.033(2) 0.0002(16) -0.0062(16) -0.0006(14)
C13 0.0206(19) 0.030(2) 0.031(2) -0.0069(16) 0.0016(15) 0.0049(16)
C14 0.0189(19) 0.0265(17) 0.0239(17) 0.0047(16) 0.0010(16) -0.0001(12)
C15 0.0186(18) 0.0267(19) 0.0183(19) -0.0010(14) -0.0016(14) -0.0013(15)
C16 0.0192(16) 0.0239(15) 0.0204(15) 0.0033(12) 0.0003(18) 0.001(2)
C17 0.025(2) 0.025(2) 0.0227(19) 0.0032(15) 0.0009(15) 0.0050(16)
C18 0.026(2) 0.036(2) 0.031(2) 0.0037(18) 0.0095(17) 0.0050(18)
C19 0.022(2) 0.038(2) 0.041(3) 0.0110(19) 0.0050(19) -0.0049(18)
C20 0.028(2) 0.033(2) 0.032(2) 0.0002(17) -0.0025(17) -0.0049(18)
B1 0.029(3) 0.042(2) 0.036(2) -0.001(2) 0.0018(19) -0.005(2)

#==============================================================================
_computing_data_collection       'CrystalClear-SM Expert 2.1 b45 (Rigaku, 2015)'
_computing_cell_refinement       'CrystalClear-SM Expert 2.1 b45'
_computing_data_reduction        'CrystalClear-SM Expert 2.1 b45'
_computing_structure_solution    'SHELXT Version 2018/2 (Sheldrick, 2014)'
_computing_structure_refinement  'SHELXL Version 2018/3 (Sheldrick, 2008)'
_computing_publication_material  'CrystalStructure 4.3 (Rigaku, 2019)'
_computing_molecular_graphics    'CrystalStructure 4.3'

#==============================================================================
# MOLECULAR GEOMETRY

_geom_special_details            
;
 All esds (except the esd in the dihedral angle between two l.s. planes)
 are estimated using the full covariance matrix.  The cell esds are taken
 into account individually in the estimation of esds in distances, angles
 and torsion angles; correlations between esds in cell parameters are only
 used when they are defined by crystal symmetry.  An approximate (isotropic)
 treatment of cell esds is used for estimating esds involving l.s. planes.
;

loop_
_geom_bond_atom_site_label_1
_geom_bond_atom_site_label_2
_geom_bond_distance
_geom_bond_site_symmetry_2
_geom_bond_publ_flag
Br17 C17 1.885(4) . ?
F1 B1 1.374(6) . ?
F2 B1 1.379(5) . ?
F3 B1 1.350(5) . ?
F4 B1 1.393(5) . ?
O15 C15 1.413(4) . ?
O15 H15O 0.974(7) . ?
N1 C8 1.337(4) . ?
N1 N2 1.384(4) . ?
N1 C9 1.435(4) . ?
N2 C3 1.302(5) . ?
N7 C8 1.337(4) . ?
N7 C3 1.360(4) . ?
N7 C6 1.477(5) . ?
N21 C16 1.334(4) . ?
N21 C20 1.342(5) . ?
C3 C4 1.488(5) . ?
C4 C5 1.545(6) . ?
C4 H4A 0.9900 . ?
C4 H4B 0.9900 . ?
C5 C6 1.541(5) . ?
C5 H5A 0.9900 . ?
C5 H5B 0.9900 . ?
C6 H6A 0.9900 . ?
C6 H6B 0.9900 . ?
C8 C15 1.501(5) . ?
C9 C10 1.382(5) . ?
C9 C14 1.392(5) . ?
C10 C11 1.386(5) . ?
C10 H10 0.9500 . ?
C11 C12 1.383(5) . ?
C11 H11 0.9500 . ?
C12 C13 1.386(5) . ?
C12 H12 0.9500 . ?
C13 C14 1.380(5) . ?
C13 H13 0.9500 . ?
C14 H14 0.9500 . ?
C15 C16 1.524(5) . ?
C15 H15 1.0000 . ?
C16 C17 1.390(5) . ?
C17 C18 1.388(5) . ?
C18 C19 1.369(6) . ?
C18 H18 0.9500 . ?
C19 C20 1.371(6) . ?
C19 H19 0.9500 . ?
C20 H20 0.9500 . ?

loop_
_geom_angle_atom_site_label_1
_geom_angle_atom_site_label_2
_geom_angle_atom_site_label_3
_geom_angle
_geom_angle_site_symmetry_1
_geom_angle_site_symmetry_3
_geom_angle_publ_flag
C15 O15 H15O 108(3) . . ?
C8 N1 N2 112.0(3) . . ?
C8 N1 C9 129.3(3) . . ?
N2 N1 C9 118.7(3) . . ?
C3 N2 N1 102.9(3) . . ?
C8 N7 C3 107.5(3) . . ?
C8 N7 C6 138.5(3) . . ?
C3 N7 C6 114.0(3) . . ?
C16 N21 C20 117.9(3) . . ?
N2 C3 N7 112.2(3) . . ?
N2 C3 C4 136.6(3) . . ?
N7 C3 C4 111.2(3) . . ?
C3 C4 C5 102.3(3) . . ?
C3 C4 H4A 111.3 . . ?
C5 C4 H4A 111.3 . . ?
C3 C4 H4B 111.3 . . ?
C5 C4 H4B 111.3 . . ?
H4A C4 H4B 109.2 . . ?
C6 C5 C4 108.2(3) . . ?
C6 C5 H5A 110.1 . . ?
C4 C5 H5A 110.1 . . ?
C6 C5 H5B 110.1 . . ?
C4 C5 H5B 110.1 . . ?
H5A C5 H5B 108.4 . . ?
N7 C6 C5 101.5(3) . . ?
N7 C6 H6A 111.5 . . ?
C5 C6 H6A 111.5 . . ?
N7 C6 H6B 111.5 . . ?
C5 C6 H6B 111.5 . . ?
H6A C6 H6B 109.3 . . ?
N7 C8 N1 105.4(3) . . ?
N7 C8 C15 125.7(3) . . ?
N1 C8 C15 128.8(3) . . ?
C10 C9 C14 121.3(3) . . ?
C10 C9 N1 118.4(3) . . ?
C14 C9 N1 120.3(3) . . ?
C9 C10 C11 118.7(3) . . ?
C9 C10 H10 120.7 . . ?
C11 C10 H10 120.7 . . ?
C12 C11 C10 120.8(3) . . ?
C12 C11 H11 119.6 . . ?
C10 C11 H11 119.6 . . ?
C11 C12 C13 119.7(3) . . ?
C11 C12 H12 120.2 . . ?
C13 C12 H12 120.2 . . ?
C14 C13 C12 120.5(3) . . ?
C14 C13 H13 119.7 . . ?
C12 C13 H13 119.7 . . ?
C13 C14 C9 118.9(3) . . ?
C13 C14 H14 120.5 . . ?
C9 C14 H14 120.5 . . ?
O15 C15 C8 109.6(3) . . ?
O15 C15 C16 108.1(3) . . ?
C8 C15 C16 109.3(3) . . ?
O15 C15 H15 109.9 . . ?
C8 C15 H15 109.9 . . ?
C16 C15 H15 109.9 . . ?
N21 C16 C17 122.3(4) . . ?
N21 C16 C15 115.6(3) . . ?
C17 C16 C15 122.1(3) . . ?
C18 C17 C16 118.6(4) . . ?
C18 C17 Br17 119.3(3) . . ?
C16 C17 Br17 122.1(3) . . ?
C19 C18 C17 119.0(4) . . ?
C19 C18 H18 120.5 . . ?
C17 C18 H18 120.5 . . ?
C18 C19 C20 118.9(4) . . ?
C18 C19 H19 120.6 . . ?
C20 C19 H19 120.6 . . ?
N21 C20 C19 123.2(4) . . ?
N21 C20 H20 118.4 . . ?
C19 C20 H20 118.4 . . ?
F3 B1 F1 112.6(4) . . ?
F3 B1 F2 110.6(4) . . ?
F1 B1 F2 106.7(4) . . ?
F3 B1 F4 110.2(4) . . ?
F1 B1 F4 107.9(4) . . ?
F2 B1 F4 108.6(4) . . ?

loop_
_geom_torsion_atom_site_label_1
_geom_torsion_atom_site_label_2
_geom_torsion_atom_site_label_3
_geom_torsion_atom_site_label_4
_geom_torsion
_geom_torsion_site_symmetry_1
_geom_torsion_site_symmetry_2
_geom_torsion_site_symmetry_3
_geom_torsion_site_symmetry_4
_geom_torsion_publ_flag
C8 N1 N2 C3 -0.1(4) . . . . ?
C9 N1 N2 C3 -178.3(3) . . . . ?
N1 N2 C3 N7 0.3(4) . . . . ?
N1 N2 C3 C4 -178.3(4) . . . . ?
C8 N7 C3 N2 -0.4(4) . . . . ?
C6 N7 C3 N2 -180.0(3) . . . . ?
C8 N7 C3 C4 178.5(3) . . . . ?
C6 N7 C3 C4 -1.0(5) . . . . ?
N2 C3 C4 C5 -170.5(4) . . . . ?
N7 C3 C4 C5 10.9(4) . . . . ?
C3 C4 C5 C6 -16.4(4) . . . . ?
C8 N7 C6 C5 171.3(4) . . . . ?
C3 N7 C6 C5 -9.4(4) . . . . ?
C4 C5 C6 N7 15.7(4) . . . . ?
C3 N7 C8 N1 0.4(4) . . . . ?
C6 N7 C8 N1 179.7(4) . . . . ?
C3 N7 C8 C15 178.8(3) . . . . ?
C6 N7 C8 C15 -1.9(7) . . . . ?
N2 N1 C8 N7 -0.2(4) . . . . ?
C9 N1 C8 N7 177.8(3) . . . . ?
N2 N1 C8 C15 -178.6(3) . . . . ?
C9 N1 C8 C15 -0.5(6) . . . . ?
C8 N1 C9 C10 -142.8(4) . . . . ?
N2 N1 C9 C10 35.2(4) . . . . ?
C8 N1 C9 C14 39.1(5) . . . . ?
N2 N1 C9 C14 -142.9(3) . . . . ?
C14 C9 C10 C11 -0.1(5) . . . . ?
N1 C9 C10 C11 -178.2(3) . . . . ?
C9 C10 C11 C12 -1.6(5) . . . . ?
C10 C11 C12 C13 1.2(5) . . . . ?
C11 C12 C13 C14 1.0(5) . . . . ?
C12 C13 C14 C9 -2.7(5) . . . . ?
C10 C9 C14 C13 2.2(5) . . . . ?
N1 C9 C14 C13 -179.8(3) . . . . ?
N7 C8 C15 O15 -29.3(5) . . . . ?
N1 C8 C15 O15 148.7(3) . . . . ?
N7 C8 C15 C16 89.0(4) . . . . ?
N1 C8 C15 C16 -92.9(4) . . . . ?
C20 N21 C16 C17 0.0(5) . . . . ?
C20 N21 C16 C15 -179.3(3) . . . . ?
O15 C15 C16 N21 111.6(3) . . . . ?
C8 C15 C16 N21 -7.6(4) . . . . ?
O15 C15 C16 C17 -67.7(4) . . . . ?
C8 C15 C16 C17 173.0(3) . . . . ?
N21 C16 C17 C18 -1.4(5) . . . . ?
C15 C16 C17 C18 177.9(3) . . . . ?
N21 C16 C17 Br17 178.5(3) . . . . ?
C15 C16 C17 Br17 -2.2(5) . . . . ?
C16 C17 C18 C19 1.1(5) . . . . ?
Br17 C17 C18 C19 -178.8(3) . . . . ?
C17 C18 C19 C20 0.5(6) . . . . ?
C16 N21 C20 C19 1.8(6) . . . . ?
C18 C19 C20 N21 -2.0(6) . . . . ?

loop_
_geom_hbond_atom_site_label_D
_geom_hbond_atom_site_label_H
_geom_hbond_atom_site_label_A
_geom_hbond_site_symmetry_D
_geom_hbond_site_symmetry_H
_geom_hbond_site_symmetry_A
_geom_hbond_distance_DA
_geom_hbond_distance_DH
_geom_hbond_distance_HA
_geom_hbond_angle_DHA
_geom_hbond_publ_flag
O15 H15o F4 . . . 2.688(4) 0.97(3) 1.73(3) 167(3) no

#==============================================================================
# Additional structures and associated data_? identifiers
# should be added at this point if there is more than one 
# structure analysis in the CIF.

_shelx_res_file                  
;
TITL ZDAS7
    shelxl.res
    created by SHELXL-2018/3 at 18:08:00 on 26-Sep-2022
CELL  0.71075 9.72290 11.87120 15.45920 90.00000 90.00000 90.00000
ZERR  4 0.00060 0.00080 0.00100 0.00000 0.00000 0.00000
LATT -1
SYMM .50-X,    -Y, .50+Z
SYMM .50+X, .50-Y,    -Z
SYMM    -X, .50+Y, .50-Z
SFAC C H B BR F N O
UNIT 68 64 4 4 16 16 4
L.S. 20
FMAP 2
PLAN 5
WPDB -2
HTAB
BOND $H
CONF
LIST 4
TEMP -100.0
ACTA
SIZE 0.030 0.140 0.180
DFIX 0.9800 0.0050 O15 H15o
WGHT    0.030400
FVAR       0.32650
BR17  4    0.504981    0.484119    0.093771    11.00000    0.03557    0.03787 =
         0.02635   -0.00808    0.00214    0.00250
F1    5    0.084263    0.461361    0.367214    11.00000    0.07642    0.06267 =
         0.08414    0.00980   -0.00457    0.02709
F2    5   -0.035320    0.618261    0.383242    11.00000    0.05917    0.04720 =
         0.07994   -0.01725    0.00431   -0.00570
F3    5   -0.143121    0.463401    0.334942    11.00000    0.05723    0.09683 =
         0.06814   -0.02590    0.02129   -0.05072
F4    5    0.009572    0.552521    0.249538    11.00000    0.03970    0.13167 =
         0.04052    0.01671    0.00481   -0.03003
O15   7    0.266805    0.614468    0.207172    11.00000    0.01839    0.04796 =
         0.01932    0.00105   -0.00389   -0.00164
N1    6    0.351268    0.572414    0.433272    11.00000    0.01514    0.02411 =
         0.01577   -0.00144    0.00295   -0.00093
N2    6    0.296321    0.634738    0.500571    11.00000    0.01933    0.02727 =
         0.02036   -0.00565    0.00341    0.00147
N7    6    0.255871    0.713717    0.373649    11.00000    0.01715    0.02421 =
         0.01984    0.00193    0.00194    0.00150
N21   6    0.553660    0.708056    0.295870    11.00000    0.02324    0.03062 =
         0.02505   -0.00133   -0.00047   -0.00474
C3    1    0.239918    0.719776    0.460949    11.00000    0.01701    0.02690 =
         0.02251   -0.00020    0.00242   -0.00164
C4    1    0.164302    0.823614    0.486261    11.00000    0.02831    0.03076 =
         0.03407   -0.00534    0.00675    0.00797
AFIX  23
H4A   2    0.226202    0.878785    0.514377    11.00000   -1.20000
H4B   2    0.087101    0.806115    0.525795    11.00000   -1.20000
AFIX   0
C5    1    0.111615    0.867830    0.398302    11.00000    0.03152    0.02732 =
         0.04181    0.00289    0.00813    0.00684
AFIX  23
H5A   2    0.012280    0.851439    0.392017    11.00000   -1.20000
H5B   2    0.124845    0.950383    0.394675    11.00000   -1.20000
AFIX   0
C6    1    0.193444    0.808671    0.326058    11.00000    0.02941    0.03187 =
         0.02827    0.00569   -0.00064    0.00614
AFIX  23
H6A   2    0.132198    0.781850    0.279228    11.00000   -1.20000
H6B   2    0.264497    0.858940    0.301280    11.00000   -1.20000
AFIX   0
C8    1    0.327214    0.620103    0.356428    11.00000    0.01402    0.02164 =
         0.01942   -0.00054    0.00110   -0.00189
C9    1    0.419870    0.468507    0.452908    11.00000    0.01532    0.02303 =
         0.01885   -0.00410   -0.00092    0.00044
C10   1    0.369912    0.403633    0.520153    11.00000    0.01623    0.02989 =
         0.02274    0.00099    0.00164   -0.00069
AFIX  43
H10   2    0.290463    0.426342    0.551384    11.00000   -1.20000
AFIX   0
C11   1    0.438009    0.304807    0.541117    11.00000    0.02305    0.02876 =
         0.02701    0.00597   -0.00047   -0.00498
AFIX  43
H11   2    0.406247    0.260375    0.588161    11.00000   -1.20000
AFIX   0
C12   1    0.551652    0.270049    0.494400    11.00000    0.02319    0.02118 =
         0.03342    0.00023   -0.00620   -0.00058
AFIX  43
H12   2    0.596554    0.201416    0.508582    11.00000   -1.20000
AFIX   0
C13   1    0.599702    0.335853    0.426786    11.00000    0.02060    0.03007 =
         0.03129   -0.00691    0.00158    0.00493
AFIX  43
H13   2    0.676889    0.311497    0.394076    11.00000   -1.20000
AFIX   0
C14   1    0.536284    0.436473    0.406616    11.00000    0.01888    0.02651 =
         0.02390    0.00472    0.00096   -0.00008
AFIX  43
H14   2    0.571497    0.483125    0.361867    11.00000   -1.20000
AFIX   0
C15   1    0.366240    0.578870    0.267982    11.00000    0.01860    0.02669 =
         0.01831   -0.00098   -0.00159   -0.00130
AFIX  13
H15   2    0.372607    0.494794    0.267995    11.00000   -1.20000
AFIX   0
C16   1    0.504302    0.629737    0.242392    11.00000    0.01918    0.02388 =
         0.02036    0.00329    0.00028    0.00076
C17   1    0.573278    0.597351    0.167675    11.00000    0.02468    0.02516 =
         0.02265    0.00318    0.00092    0.00501
C18   1    0.696350    0.650320    0.147315    11.00000    0.02603    0.03563 =
         0.03104    0.00371    0.00952    0.00498
AFIX  43
H18   2    0.744915    0.630887    0.096122    11.00000   -1.20000
AFIX   0
C19   1    0.746709    0.730971    0.202089    11.00000    0.02211    0.03806 =
         0.04130    0.01097    0.00502   -0.00486
AFIX  43
H19   2    0.830393    0.768782    0.189317    11.00000   -1.20000
AFIX   0
C20   1    0.674353    0.756288    0.275712    11.00000    0.02797    0.03311 =
         0.03217    0.00022   -0.00249   -0.00492
AFIX  43
H20   2    0.711455    0.810611    0.314335    11.00000   -1.20000
AFIX   0
B1    3   -0.023993    0.521862    0.333939    11.00000    0.02901    0.04199 =
         0.03638   -0.00064    0.00184   -0.00527
H15O  2    0.179093    0.580842    0.223313    11.00000    0.05140
HKLF 4


REM  ZDAS7
REM wR2 = 0.0626, GooF = S = 0.973, Restrained GooF = 0.973 for all data
REM R1 = 0.0301 for 3220 Fo > 4sig(Fo) and 0.0482 for all 4098 data
REM 257 parameters refined using 1 restraints

END

WGHT      0.0307      0.0000

REM Instructions for potential hydrogen bonds
EQIV $1 x-1/2, -y+3/2, -z+1
HTAB C5 N2_$1
EQIV $2 -x+1/2, -y+1, z+1/2
HTAB C10 Br17_$2
HTAB C10 O15_$2
EQIV $3 -x+1, y+1/2, -z+1/2
HTAB C19 F1_$3
HTAB O15 F4

REM Highest difference peak  0.432,  deepest hole -0.408,  1-sigma level  0.057
Q1    1   0.0048  0.4206  0.3606  11.00000  0.05    0.43
Q2    1   0.0788  0.4621  0.2623  11.00000  0.05    0.34
Q3    1   0.5024  0.3925  0.1052  11.00000  0.05    0.32
Q4    1   0.5018  0.5646  0.0955  11.00000  0.05    0.29
Q5    1   0.6191  0.4750  0.0891  11.00000  0.05    0.28
;

_shelx_res_checksum              43995

_shelx_hkl_file                  
;
   0  -1   0    1.58    3.84
   0   1   0    2.40    3.58
  -1   0   0    3.51    2.59
   1   0   0    2.41    4.37
   1   0   0    4.99    2.64
  -1   0   0   -0.54    3.75
  -1   0   0    3.37    5.64
   1   0   0    1.31    4.48
   0  -1   1  154.38    7.51
   0  -1   1  127.10    7.03
   0   1   1  125.04    6.94
   0   1  -1  145.70    7.24
   0   1   1  136.61    6.80
   0  -1   1  146.85    7.57
   0   1  -1  144.75    7.18
   0   1  -1  146.90    7.76
   0  -1  -1  159.58    8.16
   0  -1  -1  150.10    7.53
  -1   0   1  441.51   13.95
  -1   0   1  508.24   15.39
   1   0  -1  491.43   15.22
   1   0   1  518.39   15.37
   1   0  -1  478.47   14.97
  -1   0  -1  529.88   16.35
   1   0  -1  482.70   15.16
  -1   0  -1  483.11   16.17
   1   0   1  497.44   15.02
  -1   0  -1  522.65   14.93
   0   0  -2   38.51    4.26
   0   0   2   34.13    3.87
   0   0   2   34.67    3.81
   1   1   0  154.39    7.30
  -1  -1   0  152.39    7.28
   1  -1   0  157.71    6.82
   1   1   0  164.68    9.01
  -1   1   0  154.50    6.69
  -1  -1   0  157.78    6.91
  -1  -1   1  534.38   17.38
   1  -1  -1  582.01   15.48
   1   1  -1  484.06   13.46
   1  -1   1  495.06   13.36
  -1  -1  -1  481.08   13.95
  -1  -1   1  591.40   17.06
  -1  -1  -1  501.73   13.82
   1  -1  -1  594.49   17.26
  -1   1  -1  580.48   16.04
   1   1  -1  489.64   14.89
   0  -1   2   23.94    4.36
   0   1   2   14.14    5.72
   0  -1  -2   21.99    3.67
   0   1   2   14.23    3.88
   0  -1  -2   21.95    4.95
   0   1  -2   22.66    3.81
   0   1  -2   21.86    3.94
   0  -1   2   19.41    4.62
   1   0   2  798.74   20.44
   1   0  -2  826.58   20.48
  -1   0  -2  804.89   21.42
   1   0  -2  754.69   20.29
   1   0  -2  789.99   19.91
  -1   0   2  775.44   20.43
  -1   0  -2  799.35   19.96
   0  -2   0 1248.95   28.52
   0   2   0 1222.41   27.44
   0   2   0 1114.74   27.05
   0   2  -1 1257.64   29.05
   0  -2  -1 1202.65   28.26
   0   2   1 1088.44   29.25
   0  -2   1 1280.34   31.12
   0  -2   1 1252.86   29.31
  -1  -1  -2   74.32    4.98
   1  -1  -2   77.67    5.33
  -1   1  -2   65.78    6.61
   1   1  -2   82.73    6.18
   1  -1  -2   71.63    6.70
  -1  -1   2   73.91    5.14
   1  -1   2   83.69    5.55
  -1  -1   2   76.38    6.63
   1   1   2   77.57    5.11
  -1  -1  -2   75.42    5.14
  -1   1  -2   78.34    5.93
   1  -1  -2   70.96    5.84
   0   0   3    0.84    3.42
   0   0   3    1.43    3.62
   0   0  -3    2.37    4.02
   1  -2   0   10.46    3.12
   1  -2   0    9.46    3.69
  -1  -2   0    8.76    3.63
   1   2   0    7.92    3.48
  -1   2   0    6.34    5.04
  -1  -2   0    9.59    2.81
   2   0   0 1816.24   40.27
  -2   0   0 1557.85   41.72
  -2   0   0 1767.52   39.48
  -1   2  -1   85.29    6.97
   0   1  -3   76.54    5.95
   0  -1   3   76.43    6.39
   0  -1   3   81.75    5.69
   0   1   3   77.17    5.30
   0  -1  -3   72.35    6.30
   0  -1  -3   75.21    5.47
   0  -2  -2    9.78    3.64
   0  -2   2   15.05    3.71
   0   2  -2   10.95    3.94
   0  -2  -2   11.07    3.64
   0  -2   2   11.45    4.21
   2   0   1  118.98    6.18
   2   0   1  120.63    6.72
  -2   0   1  125.13    6.96
   2   0  -1  119.76    6.48
  -2   0  -1  127.74    7.21
   2   0  -1  115.48    6.49
  -1   0  -3  853.69   20.77
  -1   0   3  758.17   22.34
  -1   0   3  864.92   21.09
   1   0   3  851.45   20.81
   1   0  -3  835.77   22.70
  -1   0  -3  898.87   21.82
   2   1   0  191.36    8.33
   2   1   0  178.53    7.79
  -2   1   0  178.44    7.85
  -2  -1   0  174.59    7.71
   2  -1   0  178.91    7.63
   2   1  -1  575.25   15.82
   2  -1  -1  600.70   15.66
   2  -1   1  584.96   15.66
  -2   1   1  601.20   16.29
  -2  -1  -1  599.15   16.03
  -2   1  -1  618.63   17.13
   2   1   1  563.09   14.90
  -2  -1   1  592.99   16.09
   2  -1  -1  561.67   17.69
   2   1   1  587.81   15.87
   2   1  -1  599.96   16.00
  -1  -1  -3 2225.61   48.29
  -1   1  -3 2031.33   47.85
  -1  -1  -3 2289.81   48.00
   1  -1  -3 2068.00   48.94
   1   1  -3 2208.36   47.07
  -1  -1   3 2138.31   47.21
  -1   1  -3 2194.31   47.01
   1  -1   3 2283.90   50.25
   1  -1  -3 2159.62   47.53
  -1  -2  -2  583.12   15.30
   1  -2  -2  597.99   16.15
  -1  -2   2  601.98   16.05
  -1   2  -2  552.58   14.92
  -1  -2   2  584.64   15.77
   1   2   2  609.57   16.83
   1  -2  -2  563.17   15.91
   1  -2   2  603.65   16.37
  -1  -2  -2  590.69   16.21
   1   2  -2  556.37   15.42
   1  -2   2  564.64   15.47
   1  -2  -2  602.86   16.06
   2   0  -2  148.99    7.51
  -2   0   2  158.16    7.82
   2   0   2  159.81    7.27
  -2   0  -2  158.31    8.65
   2   0  -2  158.55    7.85
  -2   0  -2  153.18    7.78
   0  -3   0    2.65    3.59
   0  -3   0    0.67    4.17
   0   3   0    0.97    3.17
   0  -2   3  722.42   18.65
   0  -2  -3  702.32   17.72
   0   2   3  704.19   18.19
   0  -2  -3  726.27   18.79
   0   2  -3  668.82   18.03
   0  -2   3  760.06   19.59
   2  -1  -2  266.28    9.89
  -2  -1   2  256.63    9.41
   2  -1  -2  254.54    9.26
  -2   1  -2  263.69    9.50
   2   1   2  269.70    9.20
   2   1  -2  333.45   11.07
   0   0   4  382.95   12.16
   0   0  -4  362.88   12.01
   0   0   4  337.00   11.66
   0   3   1   12.63    3.52
   0   3  -1   12.17    3.47
   0  -3   1   12.47    3.28
   0  -3  -1   13.64    4.14
   0  -3   1   13.74    4.26
   0  -3  -1   12.26    4.75
   0   1   4  326.78   10.48
   0  -1  -4  327.00   11.45
   0  -1  -4  328.74   10.65
   0  -1   4  342.64   11.51
   0   1  -4  320.95   11.19
  -1   3   0   25.60    3.59
  -1  -3   0   25.43    3.92
   1  -3   0   28.92    4.06
  -1  -3   0   22.83    3.08
   1  -3   0   22.33    3.45
   1   3   0   24.53    3.88
   2   2   1  465.54   13.00
  -2  -2  -1  454.32   13.54
  -2  -2   1  475.94   13.85
   2  -2   1  447.15   12.62
   2   2  -1  465.21   13.37
   2   2   1  480.95   13.21
   2  -2  -1  461.10   13.09
   2  -2  -1  498.53   14.49
  -2   2  -1  445.78   13.30
   2   2  -1  432.57   12.84
  -2   2  -1  473.31   13.86
  -2   2   1  434.80   12.86
   1   2  -3 2743.80   60.06
   1  -2   3 2864.24   29.46
   1  -2  -3 2815.18   35.64
  -1  -2  -3 2778.91   60.27
   1  -2  -3 2868.63   31.35
   1  -3   1 2438.68   52.44
   1   3   1 2681.12   55.40
   1   3  -1 2563.73   53.27
  -1  -3  -1 2556.40   52.80
  -1   3   1 2475.58   52.10
   1  -3   1 2512.27   55.82
  -1  -3   1 2666.46   55.63
   1  -3  -1 2642.95   57.18
   2   0  -3    2.02    3.53
   2   0   3   -0.05    3.56
  -2   0   3   -0.19    2.61
  -2   0  -3   -1.06    4.48
  -2   0  -3    1.03    2.71
   2   0  -3    1.51    3.61
   0  -3  -2  105.13    6.40
   0  -3  -2  102.56    5.85
   0   3  -2   92.49    5.55
   0  -3  -2  101.57    5.82
   0  -3   2   97.62    5.70
   0  -3   2   98.60    6.25
   1   1  -4  434.95   13.79
  -1   1   4  432.93   13.32
   1  -1  -4  398.29   12.21
  -1  -1   4  438.99   12.98
  -1  -1  -4  433.26   12.66
   1  -1   4  431.62   12.50
   1   1   4  406.62   12.29
   1  -1  -4  410.51   12.87
  -1   1  -4  402.82   12.67
  -1  -1  -4  407.65   12.45
  -1   1  -4  402.01   12.05
  -2   1   3  543.91   15.38
   2   1  -3  537.87   15.17
   2  -1   3  548.48   15.19
  -2  -1  -3  571.45   15.76
   2  -1  -3  523.35   14.74
   2   1  -3  552.67   15.41
   2  -1  -3  533.01   14.98
  -2   1  -3  533.74   15.23
  -2  -1   3  485.02   15.43
   2   1   3  554.86   15.63
  -2   1  -3  529.14   14.17
  -2  -1  -3  546.78   15.11
   2   2   2 1096.34   26.07
  -2   2  -2 1068.77   26.71
   2  -2  -2 1122.24   25.98
   2   2   2 1095.19   25.94
  -2  -2   2 1121.06   26.43
  -2   2  -2 1054.69   25.68
   2  -2  -2 1184.95   29.07
   2   2  -2 1238.75   30.40
   1  -3   2    5.72    3.62
   1   3   2    9.00    3.45
   1  -3  -2    5.19    3.55
  -1  -3   2    9.77    3.12
   1  -3  -2    7.10    3.31
  -1  -3  -2    4.42    3.50
   1   3  -2    5.07    4.42
  -1   3  -2    8.74    3.60
   1   3   2    4.30    3.56
  -1  -3   2    8.07    3.90
   1  -3  -2    5.18    3.20
   1  -3   2    6.30    4.74
   3   0   0    2.01    2.98
  -3   0   0   -0.42    3.89
   3   0   0    2.41    4.46
   0   2  -4 1851.29   39.81
   0  -2  -4 1781.39   39.76
   0   2   4 1887.49   41.41
   0  -2  -4 1914.95   40.45
   0  -2   4 1899.72   41.09
   0  -2   4 2006.96   44.63
  -3   0  -1   32.09    5.51
  -3   0   1   26.15    4.54
   3   0  -1   30.71    4.66
   3   0   1   27.49    3.51
   3   0   1   26.92    4.17
   3   0  -1   29.74    4.28
   0   3  -3  319.52   10.92
   0  -3  -3  310.29   10.14
   0  -3   3  313.55   10.29
   0   3   3  325.45   10.69
   0  -3   3  323.29   10.45
   0  -3  -3  313.75   10.48
  -3   1   0  159.46    7.99
   3   1   0  155.55    7.11
   3  -1   0  151.00    7.02
  -3  -1   0  152.89    7.53
   3  -1   0  137.61    7.19
   3   1   0  158.18    7.11
   0   0  -5   -0.06    3.27
   0   0   5    2.00    4.08
   0   0  -5    0.67    3.61
  -1  -2  -4  168.86    7.49
   1  -2  -4  194.01    7.90
   1   2   4  201.21    8.32
  -1   2   4  173.33    8.00
  -1   2  -4  181.67    8.12
  -1  -2   4  177.46    7.56
  -1   2  -4  173.83    7.70
  -1  -2   4  198.09    8.26
   1  -2   4  168.25    7.55
   1  -2  -4  193.29    8.16
  -1  -2  -4  173.19    7.51
   1   2  -4  158.73    8.05
   2   3   0  229.01    8.52
   2  -3   0  236.32    9.50
  -2  -3   0  223.66    8.60
   2  -3   0  220.15    6.98
  -2   3   0  216.99    6.65
   2   3   0  213.59    7.95
   3   1  -1 2116.45   48.83
   3   1   1 2003.69   41.97
  -3  -1   1 2104.40   44.58
   3  -1  -1 2084.18   44.14
   3   1   1 2118.46   48.05
  -3   1   1 2160.92   48.64
   3   1  -1 2095.56   45.56
   3  -1  -1 2097.83   44.71
  -3   1  -1 2061.92   44.97
   3  -1   1 2054.73   44.43
  -3  -1  -1 2210.99   48.18
   2  -2  -3  496.39   14.25
  -2  -2  -3  493.76   13.67
  -2   2  -3  449.20   12.74
   2   2  -3  466.16   13.69
   2  -2  -3  455.53   13.38
  -2  -2   3  466.42   13.49
  -2  -2  -3  475.20   13.47
   2  -2   3  464.46   13.06
  -2   2  -3  488.88   13.99
   2  -2  -3  489.59   14.58
   2   2   3  484.18   13.92
  -2  -2   3  496.03   14.45
   2   0  -4  739.53   19.44
   2   0   4  762.39   19.83
  -2   0   4  729.27   18.53
  -2   0  -4  787.54   20.00
  -2   0  -4  752.16   19.98
   2  -3  -1  241.38    9.13
  -2   3  -1  224.97    8.13
  -2  -3  -1  224.40    8.76
  -2  -3   1  227.18    8.82
  -2  -3   1  237.12    9.05
   2  -3   1  232.99    9.10
   2  -3  -1  230.36    8.51
   2   3  -1  218.76    7.63
   2   3   1  221.44    7.19
   2  -3   1  221.70    7.69
   2   3   1  210.31    7.31
   2  -3  -1  218.21    7.36
   0   1   5   39.76    4.59
   0  -1  -5   42.79    4.07
   0  -1  -5   39.91    4.84
   0  -1   5   44.69    5.61
   0   1  -5   37.30    5.37
   0   1  -5   43.84    5.43
   3   0  -2  138.15    7.25
  -3   0  -2  135.69    7.38
  -3   0   2  128.31    6.70
   3   0   2  127.97    6.26
   3   0  -2  134.92    7.16
   3   0   2  131.77    6.11
   1   3   3  396.86   11.51
  -1  -3   3  365.29   11.18
   1  -3  -3  343.82   11.20
  -1   3  -3  375.60   11.67
   1   3  -3  346.63   11.37
  -1  -3  -3  335.47   10.79
   1  -3   3  347.41   11.53
   1  -3  -3  361.35   11.32
   1  -3  -3  367.54   12.01
   1  -3   3  339.29   10.94
  -1  -3   3  377.08   12.11
  -1  -3  -3  345.62   11.47
   0  -4   0  420.22   12.42
   0  -4   0  379.33   11.09
   0   4   0  397.71   11.74
   1   0   5  597.07   16.32
  -1   0  -5  544.71   14.97
   1   0  -5  567.20   16.48
  -1   0   5  569.61   15.50
  -1   0  -5  550.81   15.28
   2   1  -4  807.70   21.23
  -2   1  -4  843.88   21.60
   2  -1  -4  880.19   21.95
   2  -1  -4  811.89   20.61
  -2  -1  -4  816.67   20.15
   2  -1   4  835.51   20.95
  -2  -1  -4  769.78   19.42
  -2   1  -4  869.60   21.03
  -2  -1   4  809.82   19.71
  -2   1   4  774.79   19.68
   2   1   4  846.35   20.93
  -2  -1   4  878.55   21.58
   0   4  -1   29.92    4.02
   0   4   1   34.78    4.76
   0  -4  -1   28.29    4.74
   0  -4  -1   30.01    4.38
   0  -4   1   30.83    3.50
   0  -4   1   27.27    4.38
   3  -1  -2   16.50    4.41
  -3  -1  -2   16.46    4.51
  -3   1  -2   14.63    4.18
   3  -1   2   20.81    4.09
   3   1  -2   15.86    4.16
   3   1   2   15.38    3.34
   3  -1  -2   14.35    3.83
   3   1  -2   20.23    3.78
  -3  -1   2   20.18    4.39
   3   1   2   14.17    3.45
  -3   1   2   19.38    4.71
   1   1  -5 1196.25   28.21
  -1  -1   5 1062.53   25.81
   1  -1  -5 1112.98   26.39
  -1   1  -5 1124.21   27.49
  -1  -1  -5 1160.44   28.57
  -1  -1   5 1099.73   26.13
  -1  -1  -5 1215.73   27.83
  -1   1   5 1205.75   28.46
  -1   1  -5 1121.48   26.01
   1  -1   5 1217.24   28.35
   1   1   5 1156.63   27.86
  -2  -3  -2  993.68   23.51
   2  -3  -2 1084.08   26.73
   2  -3   2 1022.93   25.02
  -2   3  -2 1041.06   24.93
   2  -3   2  980.91   23.41
   2  -3  -2 1082.76   25.98
   2   3   2 1089.18   25.67
  -2  -3   2 1107.07   26.49
   2   3  -2  972.81   23.15
   2   3   2 1043.51   23.82
  -2  -3   2 1129.06   26.45
   2  -3  -2 1111.32   27.72
   3   2   0 2148.61   45.35
  -3  -2   0 2152.38   46.69
  -3   2   0 2075.27   44.95
   3   2   0 2095.06   46.17
   3  -2   0 2101.08   46.60
   1   4   0  271.85    9.93
  -1   4   0  249.66    8.85
  -1  -4   0  258.22    9.13
   1  -4   0  268.72    9.66
   1  -4   0  252.28    8.92
   1   4   0  231.68    9.63
   3   2  -1  432.95   13.39
   3   2   1  350.20   11.37
  -3  -2   1  360.29   11.51
   3  -2  -1  362.14   11.23
   3   2  -1  428.46   12.55
   3  -2  -1  356.11   11.24
   3   2   1  360.76   11.06
  -3   2  -1  351.11   11.43
   1  -4  -1   69.98    5.04
  -1  -4   1   72.34    5.24
   1   4   1   66.93    5.16
   1  -4   1   82.70    4.97
   1  -4   1   84.72    5.82
   1  -4  -1   66.19    5.02
  -1   4  -1   68.14    4.89
   1   4  -1   88.47    5.66
  -1   4   1   84.15    5.14
  -1  -4  -1   93.37    6.08
   0   4  -2   40.21    4.24
   0  -4   2   35.79    4.14
   0  -4  -2   40.21    4.37
   0  -4  -2   32.68    3.98
   0  -4   2   39.58    4.37
   0   4   2   37.56    4.19
   0  -3   4 1367.21   32.00
   0  -3  -4 1287.81   29.20
   0  -3  -4 1261.28   28.75
   0   3  -4 1241.80   28.84
   0   3   4 1364.07   32.19
   0  -3   4 1309.01   31.57
  -3   0  -3 1192.21   28.65
  -3   0   3 1240.79   29.85
   3   0   3 1212.45   27.98
   3   0  -3 1209.13   27.95
  -3   0  -3 1223.95   28.18
   3   0  -3 1222.17   28.90
   0  -2   5   86.66    5.93
   0   2   5   87.02    5.81
   0  -2   5   86.75    5.51
   0  -2  -5   82.34    5.16
   0   2  -5   90.31    6.41
   0  -2  -5   89.65    5.95
   2   2  -4  949.70   23.21
   2  -2  -4 1067.58   25.32
   2  -2   4  997.27   24.18
   2   2   4 1104.06   25.07
  -2  -2  -4  980.25   22.89
  -2   2  -4 1057.80   25.44
   2  -2  -4 1079.75   25.52
  -2   2  -4 1104.61   26.25
  -2  -2   4 1077.07   26.06
   2  -2  -4 1085.86   26.23
  -2  -2   4 1046.82   24.70
   3  -1  -3   19.94    3.98
   3   1  -3   30.86    4.01
  -3  -1  -3   28.23    4.27
   3   1  -3   26.94    4.91
   3   1   3   19.66    4.13
  -3   1  -3   20.14    3.17
   3  -1  -3   21.07    4.06
   3  -1   3   33.03    3.92
  -3   1  -3   25.47    4.29
  -3   1   3   32.85    3.92
   3   1   3   18.23    3.59
  -3  -1   3   19.19    3.47
  -3   2  -2  742.41   19.15
  -3   2  -2  668.68   16.83
   3  -2  -2  732.84   18.64
   3   2   2  699.66   17.50
  -3   2   2  785.01   19.77
   3   2   2  707.55   18.38
   3   2  -2  751.35   19.65
   3  -2   2  723.39   18.06
  -3  -2   2  748.71   19.21
   3  -2  -2  646.12   19.05
   3   2  -2  715.31   18.71
  -3  -2  -2  744.06   18.94
   1  -4   2    1.88    3.12
   1   4   2    2.93    3.75
  -1  -4  -2   -1.14    3.76
   1  -4  -2    2.67    3.10
  -1  -4   2    3.38    3.58
   1   4  -2    2.46    3.91
   1  -4  -2    0.55    3.49
  -1  -4   2    2.24    3.10
   1   4   2    2.14    2.64
   1  -4   2    3.37    2.60
   1  -4  -2    2.14    3.24
  -1   4  -2    0.14    3.52
  -1  -3  -4   55.05    5.03
  -1   3  -4   66.92    5.07
  -1  -3  -4   56.58    5.07
   1  -3  -4   59.68    4.88
   1   3  -4   45.84    4.98
  -1  -3   4   65.42    5.31
   1  -3   4   54.96    4.98
  -1  -3   4   61.16    4.93
   1  -3   4   50.84    4.63
   1  -3  -4   66.01    5.14
   1   3   4   66.11    4.80
   1  -3  -4   63.31    5.50
   1  -2  -5  364.45   11.75
  -1   2  -5  333.70   11.10
  -1  -2  -5  375.30   11.75
  -1  -2   5  339.87   11.07
  -1   2  -5  349.08   11.71
  -1  -2   5  348.38   11.21
   1   2  -5  356.91   11.91
  -1   2   5  372.58   11.84
   1  -2  -5  368.53   11.42
   1  -2   5  360.06   11.40
  -1  -2  -5  366.26   11.50
   1   2   5  353.94   11.04
   2   3  -3   -1.77    3.86
  -2  -3  -3    0.49    2.99
   2   3   3    0.17    3.77
  -2   3  -3    4.37    3.74
  -2   3  -3   -0.42    2.94
   2  -3  -3    0.44    3.48
  -2  -3   3   -0.60    3.38
   2  -3  -3    1.01    2.69
   2  -3  -3   -0.57    3.84
   2  -3   3    1.05    3.63
   2   3   3    1.72    2.52
  -2  -3   3    3.27    3.26
  -2   0  -5    7.83    3.78
  -2   0   5    1.80    3.85
  -2   0   5    7.26    4.21
   2   0   5    7.61    4.00
   2   0  -5    5.86    4.73
  -2   0  -5    9.05    3.10
   0   0   6  468.21   13.98
   0   0  -6  468.40   13.96
   0   0  -6  460.84   13.78
   0  -4   3  767.43   19.67
   0  -4  -3  740.18   18.94
   0  -4  -3  760.83   19.47
   0   4  -3  751.94   19.91
   0  -4   3  741.38   19.06
   0   4   3  751.09   20.64
   2  -1   5   46.80    4.66
  -2   1   5   45.65    5.42
  -2  -1   5   44.05    4.67
  -2   1   5   41.81    3.94
   2   1  -5   36.67    5.10
  -2   1  -5   35.83    4.06
  -2   1  -5   39.25    3.86
   2   1   5   39.74    4.45
  -2  -1  -5   44.25    4.71
   2  -1  -5   37.96    4.92
  -2  -1  -5   41.31    4.66
  -2  -1   5   37.38    3.79
  -2  -4   0 1048.85   25.31
   2  -4   0 1021.80   25.22
   2  -4   0 1069.61   25.93
  -2   4   0 1015.72   23.85
   2   4   0 1045.28   25.72
   0  -1   6    2.73    3.37
   0   1  -6    7.15    4.59
   0   1  -6    1.22    3.52
   0  -1  -6    0.85    2.51
   0  -1  -6    3.33    3.96
   0   1   6    2.04    3.86
   3   3   0  481.28   13.77
  -3  -3   0  494.73   14.05
   3   3   0  468.22   13.36
  -3   3   0  449.03   12.52
  -3   3   0  474.91   13.79
   3  -3   0  462.12   13.77
   2  -4  -1   94.90    5.86
   2  -4  -1   93.12    6.03
  -2   4   1  112.05    5.72
  -2   4  -1   93.58    5.31
  -2  -4  -1  117.06    6.55
   2   4  -1  108.84    5.99
  -2  -4   1   87.94    4.99
   2   4   1   93.24    5.80
   2  -4   1  112.31    6.04
   2  -4   1  119.82    6.49
  -2  -4   1   92.78    5.53
   1   0  -6  196.39    8.76
   1   0   6  190.82    7.87
  -1   0   6  193.16    8.00
  -1   0  -6  177.52    7.77
  -1   0  -6  172.79    7.52
   3   2   3 1484.42   33.44
   3   2  -3 1539.17   35.39
  -3   2  -3 1471.22   33.45
   3  -2  -3 1461.44   35.62
  -3   2   3 1576.45   35.19
  -3   2  -3 1600.67   36.80
  -3  -2  -3 1581.45   35.19
  -3  -2   3 1513.87   34.48
   3  -2  -3 1478.31   34.69
   3  -2   3 1674.24   36.38
   3   2  -3 1551.49   35.54
   3   2   3 1524.88   33.88
  -1  -4   3 1515.22   35.84
  -1  -4   3 1520.23   35.67
  -1  -4  -3 1478.58   33.64
   1  -4   3 1489.42   33.88
   1   4   3 1483.52   32.90
   1   4  -3 1602.47   35.77
   1  -4  -3 1526.16   34.45
   1  -4  -3 1431.92   34.01
   1  -4   3 1513.20   35.82
   1   4   3 1481.77   32.10
  -1   4  -3 1484.52   33.38
  -3   0  -4    9.54    3.71
   3   0   4    8.21    3.86
   3   0  -4   10.41    4.11
   3   0  -4   12.39    4.46
  -3   0   4    9.71    3.45
  -3   0  -4    9.20    3.14
  -3   3  -1  139.10    7.15
  -3  -3  -1  181.76    7.68
  -3  -3   1  141.72    6.98
   3  -3  -1  142.67    6.80
  -3   3   1  170.99    7.55
   3  -3  -1  135.13    6.51
   3   3  -1  171.81    7.90
  -3   3  -1  135.37    6.78
   3   3   1  137.49    6.69
   3   3   1  138.14    6.58
   3   3  -1  180.34    7.79
   3  -3   1  174.87    7.67
   1   1  -6  164.19    8.16
   1   1   6  161.94    7.24
   1  -1   6  168.39    7.47
  -1   1   6  158.17    7.80
   1  -1  -6  166.79    7.89
  -1  -1  -6  155.55    7.10
  -1  -1  -6  162.58    7.56
  -1   1  -6  170.36    7.88
  -1  -1   6  161.82    7.41
  -1   1  -6  154.47    7.50
   0  -3   5  432.90   13.19
   0  -3   5  430.00   12.63
   0  -3  -5  446.08   13.46
   0   3  -5  409.57   12.71
   0   3   5  427.94   13.03
   0  -3  -5  418.97   12.25
  -3  -1  -4  122.52    5.88
  -3   1  -4  116.84    5.91
  -3   1   4  125.61    6.39
   3   1  -4  115.27    6.66
  -3  -1  -4  118.62    6.45
   3  -1   4  119.02    6.07
   3   1  -4  121.10    6.91
   3  -1  -4  109.75    6.75
  -3   1  -4  108.98    6.67
  -3  -1   4  113.44    6.11
   3   1   4  118.29    6.26
   3  -1  -4  111.80    6.53
   4   0   0 1574.26   35.56
   4   0   0 1604.59   35.74
  -4   0   0 1603.92   36.61
   2  -4  -2  355.08   11.06
  -2  -4   2  362.73   11.69
   2   4  -2  360.55   11.07
  -2  -4   2  354.69   11.31
   2  -4  -2  349.44   10.99
   2  -4   2  361.55   11.05
   2  -4   2  375.99   11.82
   2  -4  -2  352.81   11.46
  -2  -4  -2  357.78   11.26
  -2   4  -2  357.39   11.18
   2   4   2  314.20   10.03
   2   4   2  332.15   10.57
  -2  -3  -4   47.17    4.39
  -2   3  -4   47.33    4.32
   2   3   4   53.36    4.33
  -2  -3   4   45.62    4.47
   2  -3   4   48.85    4.36
   2  -3  -4   45.88    4.76
   2  -3  -4   47.06    4.44
  -2   3  -4   46.38    4.44
   2  -3  -4   49.89    4.92
   2   3  -4   52.96    5.32
  -2  -3   4   48.47    4.71
  -2  -3  -4   51.93    4.89
  -4   0   1   39.25    5.13
   4   0  -1   37.55    4.56
  -4   0  -1   42.57    5.39
   4   0  -1   39.04    4.27
   4   0   1   37.81    4.12
   4   0   1   41.29    4.76
  -2  -2  -5  356.24   11.56
  -2   2  -5  373.84   11.58
  -2  -2  -5  365.49   11.12
  -2   2  -5  360.74   12.03
   2  -2  -5  363.29   11.56
   2   2  -5  341.28   11.31
  -2  -2   5  351.24   10.98
   2  -2   5  373.18   11.51
   2  -2  -5  355.38   11.28
   2  -2  -5  360.47   11.54
  -2  -2   5  349.77   11.11
   2   2   5  361.64   11.31
   3   3   2  104.21    5.47
   3   3  -2  109.28    6.01
   3   3  -2  121.34    6.20
   3   3   2  105.55    5.72
  -3   3  -2  114.77    6.66
  -3   3   2  111.29    6.15
  -3  -3  -2  113.87    6.22
   3  -3  -2  112.25    6.33
  -3  -3   2  107.62    5.92
   3  -3   2  115.99    6.25
   3  -3  -2  118.02    6.16
  -3   3  -2  101.92    6.47
  -4  -1   0   14.73    4.67
   4  -1   0   18.88    4.80
   4   1   0   14.08    4.11
   4  -1   0   21.43    3.97
   4   1   0   15.48    3.16
  -4   1   0   15.52    4.87
   0   5   0   -0.27    2.96
   0  -5   0   -1.65    2.55
   0  -5   0    0.98    4.31
   0  -2  -6 1527.99   38.92
   0  -2  -6 1570.05   35.10
   0  -2   6 1641.96   36.81
   0   2   6 1628.18   37.63
   0   2  -6 1459.32   33.93
   0   2  -6 1534.68   35.38
  -1  -3   5  544.51   15.51
  -1  -3  -5  643.57   16.88
   1  -3  -5  540.61   16.04
   1  -3   5  639.95   17.24
   1   3   5  566.89   15.82
  -1  -3   5  542.08   15.59
   1   3  -5  645.57   17.51
   1  -3   5  638.71   17.67
   0  -4  -4  203.29    8.38
   0   4   4  211.31    7.17
   0  -4  -4  204.14    8.40
   0  -4   4  204.42    8.22
   0   4  -4  201.16    8.33
   0  -4   4  210.50    7.03
   4  -1   1  432.87   12.39
  -4   1  -1  425.04   13.08
  -4  -1  -1  441.50   13.37
   4   1  -1  445.43   13.13
   4  -1  -1  440.82   13.28
   4   1   1  433.59   12.73
  -4   1   1  439.58   13.62
   4  -1  -1  426.31   13.21
   4   1  -1  430.19   13.14
   4   1   1  401.41   12.18
  -4  -1   1  434.29   13.37
   0  -5  -1   36.90    4.72
   0   5   1   42.22    4.19
   0  -5   1   39.14    3.75
   0   5  -1   42.68    5.05
   0  -5   1   39.28    4.91
   0  -5  -1   38.07    3.79
  -4   0   2   43.75    4.98
   4   0   2   48.06    4.17
  -4   0  -2   52.28    5.50
   4   0  -2   58.14    5.15
   4   0  -2   51.30    5.00
   4   0   2   48.72    3.98
  -1  -5   0  247.41    9.14
  -1   5   0  235.92    8.74
   1  -5   0  205.71    8.40
   1  -5   0  247.95    9.15
   1   5   0  250.04    8.97
  -1  -2   6  259.07    9.14
   1   2   6  282.70    9.79
  -1   2  -6  255.88    9.47
  -1   2  -6  266.41    9.75
   1  -2  -6  268.31    9.71
  -1  -2  -6  263.91    9.27
   1  -2   6  268.76    9.45
   1  -2  -6  272.29    9.53
  -1  -2  -6  253.33    8.94
   1   2  -6  236.99    9.35
  -1   2   6  280.14    9.82
  -1  -2   6  265.52    9.74
   3  -2   4  192.56    8.13
  -3  -2   4  196.00    8.61
   3   2  -4  186.33    8.47
  -3   2  -4  186.14    8.41
  -3  -2   4  176.90    7.89
  -3   2   4  187.44    7.85
  -3  -2  -4  185.50    8.03
   3   2   4  189.82    7.78
   3  -2  -4  160.75    7.55
   3  -2  -4  187.27    8.34
  -3   2  -4  191.41    7.73
  -3  -2  -4  193.79    7.95
   1   4  -4   16.04    4.53
   1  -4  -4   35.95    4.12
   1  -4  -4   34.00    4.10
  -1   4  -4   35.85    4.83
  -1  -4  -4   19.81    4.01
  -1  -4   4   37.39    4.52
   1  -4   4   22.79    3.98
  -1  -4   4   34.79    4.29
  -1  -4  -4   19.27    4.21
   1   4   4   38.56    3.79
   1  -4   4   19.91    3.78
   1  -4  -4   34.76    4.10
  -1  -5   1  214.03    6.86
   1  -5  -1  209.14    7.29
  -1  -5  -1  245.53    9.20
   1   5  -1  244.57    9.11
  -1   5  -1  211.44    7.48
  -1  -5   1  198.86    8.44
   1   5   1  199.37    8.22
  -1   5   1  229.59    8.37
   1  -5   1  228.77    8.19
   1  -5  -1  193.75    7.99
   1  -5   1  240.86    9.20
  -2   0  -6 2549.47   54.95
  -2   0   6 2800.21   60.71
   2   0   6 2557.21   54.86
  -2   0  -6 2588.43   56.93
   2   0  -6 2675.08   56.38
  -4   1   2 1245.68   29.26
   4   1   2 1161.56   28.12
   4  -1   2 1203.81   26.95
   4   1   2 1139.26   27.46
  -4   1  -2 1145.74   27.58
   4   1  -2 1153.79   27.27
   4  -1  -2 1155.61   27.12
   4   1  -2 1195.47   27.70
  -4  -1  -2 1232.25   29.29
   4  -1  -2 1091.81   28.37
  -4  -1   2 1167.77   27.91
   2  -4  -3  253.53    9.18
  -2  -4  -3  266.16    9.71
  -2  -4   3  266.01    9.12
   2  -4   3  272.04    9.84
   2  -4  -3  261.73    9.44
  -2  -4   3  264.59    9.50
   2  -4   3  261.73    9.53
   2  -4  -3  268.49    9.64
   2   4  -3  252.18    9.35
   2   4   3  276.53    9.63
  -2   4  -3  265.96    9.47
   2   4   3  276.60    8.99
   0  -5   2  282.57   10.10
   0  -5  -2  276.09    9.36
   0   5  -2  280.68    9.93
   0  -5   2  263.53    9.27
   0  -5  -2  267.89   10.00
   0   5   2  270.06    9.45
  -3  -3  -3   92.55    6.24
  -3   3  -3   77.93    5.54
  -3   3   3   85.05    5.34
   3  -3  -3   74.31    5.18
  -3   3  -3   68.59    4.70
  -3  -3   3   71.58    5.22
   3   3   3   75.33    5.36
   3   3  -3   80.54    5.49
  -3  -3   3   72.92    5.11
   3  -3   3   89.93    5.68
   3   3   3   70.90    4.39
   3  -3  -3   70.07    5.69
   4   2   0  144.34    7.14
   4   2   0  154.09    7.43
  -4  -2   0  154.97    7.56
  -4   2   0  154.78    7.61
   4  -2   0  156.35    7.62
   3   0  -5    1.08    4.26
   3   0  -5    3.49    4.58
   3   0   5    2.03    3.28
  -3   0  -5    1.08    2.87
  -3   0  -5    2.84    3.44
  -3   0   5    1.71    3.19
   2  -1  -6  186.07    8.64
  -2  -1   6  180.82    8.55
  -2   1   6  228.15    9.53
   2   1   6  189.60    7.72
   2   1  -6  222.79    9.24
  -2  -1  -6  198.63    8.37
  -2   1  -6  173.19    7.54
  -2  -1  -6  199.30    8.01
  -2   1   6  203.40    8.14
  -2   1  -6  170.74    8.25
   2  -1   6  206.49    7.30
   4  -2   1  258.19    9.48
   4   2   1  265.70    9.49
   4  -2  -1  278.13    9.90
   4   2  -1  247.26    9.04
   4   2   1  257.26    9.26
   4   2  -1  242.02    9.13
   4  -2  -1  275.02   10.09
  -4   2   1  260.26   10.00
  -4   2  -1  277.02   10.34
  -4  -2  -1  246.70    9.78
  -4  -2   1  269.65   10.14
   1   5   2  751.70   19.90
  -1   5   2  801.93   20.91
   1  -5  -2  762.09   20.30
  -1  -5   2  784.06   20.75
  -1   5  -2  732.69   20.22
   1  -5   2  819.26   21.13
  -1  -5   2  752.12   20.05
   1  -5   2  745.88   20.29
   1   5  -2  808.23   20.98
  -1  -5  -2  803.64   20.85
   1  -5  -2  735.51   20.89
   0   0   7   -2.51    3.94
   0   0  -7   -0.20    4.53
   0   0  -7   -0.25    3.58
  -3   1  -5  879.85   24.65
  -3  -1  -5  986.33   25.25
  -3  -1  -5 1016.97   25.15
  -3  -1   5  900.19   23.44
  -3  -1   5  863.36   22.81
   3  -1   5 1019.79   25.66
   3   1   5  906.18   23.17
   3  -1  -5  866.87   22.63
   3  -1  -5  867.26   23.10
  -3   1  -5  916.87   23.32
   3   1  -5  972.44   25.37
  -3   1   5 1014.72   25.67
   4   0  -3   -3.29    3.74
   4   0  -3   -2.01    4.46
  -4   0  -3    1.46    4.45
   4   0   3    4.11    3.31
   4   0   3    1.93    2.62
  -4   0   3    1.97    3.95
   3   4   0  528.12   15.15
   3   4   0  546.86   15.58
  -3   4   0  524.65   14.82
   3  -4   0  563.61   15.88
  -3  -4   0  575.97   16.16
  -2   3  -5  160.79    7.54
  -2  -3  -5  197.72    7.99
  -2  -3   5  162.96    7.27
  -2  -3   5  152.65    6.90
   2   3   5  160.04    6.99
   2   3  -5  188.31    8.49
   2  -3  -5  160.22    7.75
   2  -3  -5  158.27    7.38
   2  -3   5  193.72    7.69
  -2   3  -5  154.74    7.09
   2  -3  -5  159.33    7.56
  -2  -3  -5  180.86    7.48
   0   1   7   19.06    4.52
   0  -1   7   22.96    4.46
   0   1  -7   23.30    3.55
   0  -1  -7   17.21    3.03
   0  -1  -7   16.20    4.95
   0   1  -7   21.99    4.54
   3   4  -1  429.08   13.20
   3  -4   1  426.19   12.71
  -3  -4   1  487.56   14.21
   3  -4  -1  484.02   14.88
   3   4   1  490.91   14.30
   3  -4  -1  489.93   14.82
  -3   4  -1  480.02   14.53
   3   4  -1  435.16   13.29
  -3   4  -1  472.39   13.90
   3   4   1  457.17   13.64
  -3   4   1  436.23   13.07
  -3  -4  -1  435.17   13.30
  -4   1  -3   22.14    5.65
   4   1  -3   17.98    4.49
   4  -1   3   14.72    2.68
   4   1  -3   18.47    4.44
  -4  -1   3   19.35    4.25
   4  -1   3   16.05    4.40
  -4  -1  -3   15.19    5.26
   4   1   3   20.53    3.67
   4  -1  -3   19.11    3.54
  -4   1   3   16.12    3.61
   4  -1  -3   22.30    4.26
   4   1   3   20.41    3.36
  -4  -2   2   71.94    5.14
   4  -2  -2   59.60    4.62
  -4  -2  -2   80.03    5.76
  -4   2   2   88.59    5.76
  -4   2  -2   68.60    6.11
   4   2  -2   78.99    5.35
   4  -2  -2   71.45    5.54
   4   2   2   67.80    4.31
   4  -2   2   86.30    5.33
   4   2  -2   83.71    5.62
   4   2   2   67.02    5.01
   0  -3   6  383.90   12.15
   0   3  -6  379.44   12.35
   0  -3   6  394.84   12.65
   0  -3  -6  387.53   12.65
   0   3   6  385.69   12.48
   0  -3  -6  373.71   11.63
   0   5   3   19.98    4.39
   0  -5  -3   16.93    4.38
   0  -5   3   20.28    4.04
   0  -5   3   18.17    3.15
   0   5  -3   14.39    4.43
  -1   0  -7  448.81   13.64
   1   0   7  450.43   13.72
   1   0  -7  460.31   14.28
  -1   0   7  444.74   13.78
  -1   0  -7  460.35   13.97
   0  -4   5  199.75    8.16
   0  -4  -5  206.89    8.69
   0   4  -5  205.58    8.74
   0  -4  -5  206.11    8.69
   0  -4   5  200.05    8.37
   0   4   5  205.26    8.01
   2  -5   0    2.73    3.12
   2   5   0    1.42    3.87
  -2   5   0    1.65    2.77
  -2  -5   0    3.81    4.59
   2  -5   0   -3.23    3.79
  -2  -2   6  849.68   22.15
   2  -2   6  943.91   23.65
  -2   2  -6  861.80   22.45
   2   2   6  888.54   23.30
  -2  -2  -6  955.62   23.74
  -2   2  -6  864.25   22.25
   2  -2  -6  888.49   23.16
   2  -2  -6  876.13   23.18
   2   2  -6  897.35   23.45
  -2   2   6  960.39   25.34
  -2  -2  -6  883.64   23.11
  -1  -1  -7   31.34    4.37
  -1   1   7   29.51    5.11
   1  -1   7   27.69    4.27
   1   1   7    7.41    4.61
  -1  -1   7    3.68    4.39
   1   1  -7   29.83    4.63
  -1   1  -7    7.40    3.49
  -1   1  -7    3.60    4.41
   1  -1  -7    4.34    4.12
   2  -4  -4   76.04    5.31
   2  -4   4   91.73    5.76
  -2  -4   4   80.42    5.49
  -2  -4  -4   85.21    5.46
   2   4   4   77.63    4.65
   2  -4   4   83.14    5.58
   2  -4  -4   72.59    5.20
  -2  -4   4   80.29    5.12
  -2   4  -4   82.55    5.03
   2  -4  -4   79.51    4.96
   2   4   4   83.27    5.59
   2   4  -4   89.96    6.15
  -2   5  -1   36.16    3.61
   2   5   1   36.45    4.86
   2  -5  -1   39.78    4.17
   2  -5   1   64.08    4.40
   2  -5  -1   47.09    4.78
   2  -5   1   67.60    5.18
  -2  -5   1   43.03    5.09
  -2  -5  -1   69.90    5.85
  -1   3   6   54.50    4.68
  -1   3  -6   42.23    4.60
  -1  -3  -6   54.29    4.59
  -1  -3   6   43.37    4.25
   1   3   6   46.21    4.50
  -1  -3   6   43.75    4.61
   1  -3  -6   45.16    4.46
  -1  -3  -6   52.02    5.48
   1  -3   6   50.34    4.64
   1   3  -6   45.96    5.71
   1  -3  -6   47.05    4.97
  -1   3  -6   42.51    4.79
  -3  -4   2  107.26    6.19
  -3   4  -2  106.14    5.90
   3  -4  -2  111.15    6.76
  -3  -4  -2  104.40    6.29
   3   4   2   97.94    5.01
   3  -4  -2  103.90    5.27
   3   4  -2  107.76    6.35
   3  -4  -2  104.08    6.03
   3   4   2  101.40    5.44
  -3  -4   2  105.23    6.20
  -3   4  -2  100.00    6.37
   3  -4   2  109.23    6.08
   1  -5  -3   50.09    4.69
   1   5   3   56.11    4.05
   1  -5   3   70.34    5.66
  -1  -5   3   58.30    5.18
   1  -5  -3   55.59    4.93
   1   5  -3   68.04    5.75
   1  -5   3   62.09    4.49
  -1  -5  -3   64.91    4.96
   1  -5  -3   54.79    4.79
   1   5   3   55.56    4.74
  -1   5  -3   56.09    4.72
  -1  -5   3   50.54    4.11
  -3   3  -4   10.06    4.76
  -3   3  -4    7.58    2.91
   3   3   4    9.13    2.64
  -3   3   4   11.04    3.35
   3  -3  -4   10.51    3.56
  -3  -3   4    7.02    3.78
  -3  -3   4    6.60    3.43
   3  -3  -4   12.65    3.72
   3  -3   4   12.46    4.49
   3   3   4    8.67    3.66
  -3  -3  -4    7.17    4.51
   3   3  -4    8.70    4.62
  -3  -2  -5   54.14    4.86
   3  -2  -5   77.08    6.46
   3   2   5   78.75    5.23
  -3   2   5   52.29    4.40
   3   2  -5   55.62    5.63
   3  -2  -5   72.03    5.42
  -3  -2   5   72.78    6.11
  -3  -2   5   71.99    4.61
   3  -2   5   59.69    5.24
  -3   2  -5   74.37    4.55
  -3  -2  -5   50.84    4.77
  -3   2  -5   73.13    6.01
  -1   4  -5  125.41    6.64
   1  -4   5  124.61    6.52
  -1  -4   5  126.64    6.80
   1   4   5  141.46    6.40
  -1   4   5  126.64    6.72
   1  -4   5  113.59    6.19
  -1  -4  -5  116.32    6.13
   1   4  -5  113.50    7.14
   1  -4  -5  121.81    6.72
  -1  -4  -5  114.45    6.24
  -1  -4   5  134.68    6.74
   1  -4  -5  134.10    7.12
   4   3   0   41.97    4.34
   4  -3   0   40.81    4.73
   4   3   0   44.87    4.52
  -4   3   0   41.80    5.57
  -4  -3   0   38.08    5.29
   0   2  -7   16.77    3.53
   0  -2  -7   16.61    4.86
   0  -2   7   16.26    4.44
   0  -2  -7   17.96    3.07
   0   2  -7   19.25    4.66
   0   2   7   21.00    4.66
   4  -2  -3   89.10    5.40
   4  -2   3   78.27    5.17
   4   2   3   97.70    4.97
  -4   2  -3   94.70    6.22
   4   2  -3   73.59    5.67
   4   2  -3   81.57    5.43
  -4  -2   3   96.95    5.96
   4   2   3   88.84    5.07
   4  -2  -3   91.15    5.29
  -4  -2  -3   81.44    5.75
  -4   2   3   82.69    5.36
   4   0  -4  158.06    8.26
  -4   0  -4  161.72    6.93
   4   0   4  154.64    7.11
  -4   0  -4  151.73    7.63
   4   0  -4  153.88    7.72
  -4   0   4  162.55    8.04
   2  -5  -2  672.72   18.45
   2   5  -2  736.55   19.61
  -2  -5  -2  707.30   19.02
   2  -5   2  751.33   20.24
  -2   5   2  708.07   18.46
   2  -5   2  703.56   18.55
  -2  -5   2  737.88   20.56
   2   5   2  681.47   18.43
  -2   5  -2  688.16   18.57
   2  -5  -2  676.61   18.63
  -2  -5   2  677.24   18.66
   4   3  -1   24.16    4.53
  -4  -3   1   28.57    4.50
   4   3   1   28.08    4.12
  -4   3  -1   26.21    4.93
   4   3  -1   24.13    3.95
  -4  -3  -1   26.32    4.83
   4  -3  -1   27.81    3.36
  -4   3   1   25.70    5.18
   4  -3  -1   26.66    4.43
   4  -3   1   27.14    4.77
   4   3   1   23.73    4.35
  -4   1  -4  153.98    6.73
   4   1   4  141.13    6.79
   4  -1  -4  149.75    7.72
  -4   1   4  129.93    6.80
   4  -1  -4  154.40    7.83
   4   1   4  146.64    6.80
   4   1  -4  129.10    7.16
   4  -1   4  129.63    7.11
  -4  -1   4  151.16    7.51
  -4   1  -4  149.98    7.56
   4   1  -4  130.49    7.11
  -4  -1  -4  128.40    7.42
  -1   2  -7  391.94   12.49
  -1  -2  -7  447.36   13.52
   1  -2  -7  370.80   12.49
  -1   2  -7  369.06   12.51
   1  -2  -7  382.64   12.29
   1   2   7  395.36   12.63
  -1  -2   7  369.62   12.01
   0  -5  -4  628.60   17.62
   0   5  -4  628.89   17.45
   0   5   4  625.91   17.77
   0  -5   4  614.20   17.16
   0  -5   4  627.78   17.18
   0  -5  -4  613.37   17.30
  -3   0   6    5.17    2.83
  -3   0   6    4.56    4.23
   3   0  -6    2.48    4.44
  -3   0  -6    2.34    3.90
   3   0   6    4.48    4.21
  -3   0  -6    4.81    3.13
  -3  -4  -3 1343.76   18.37
   3   4   3 1253.38   30.13
   3   4  -3 1372.44   20.41
   3  -4  -3 1282.07   21.81
  -3  -4   3 1255.84   30.77
  -3   4  -3 1259.40   18.80
  -3   4  -3 1205.03   30.41
  -3  -4   3 1292.98   21.10
   3   4   3 1209.97   29.14
   3  -4  -3 1222.25   30.27
   3  -4  -3 1268.03   20.84
  -2   0  -7   43.77    4.80
  -2   0  -7   42.52    4.91
   2   0  -7   47.37    5.90
   2   0   7   41.20    4.34
  -2   0   7   47.91    5.10
  -4   3   2  957.97   24.00
   4   3   2  926.48   23.38
   4   3  -2  934.03   23.73
  -4  -3   2  940.91   23.92
  -4   3  -2  993.09   25.45
  -4  -3  -2  980.63   24.18
   4   3  -2  949.24   24.42
   4  -3  -2  926.31   24.51
   4  -3   2  918.35   23.53
   4   3   2  948.72   23.86
   4  -3  -2  945.32   23.87
  -3   1  -6    4.63    3.72
  -3  -1   6    4.93    4.52
   3   1  -6   12.26    4.94
   3  -1   6    3.37    3.79
  -3   1   6    6.16    3.01
   3  -1  -6    8.95    4.95
  -3  -1  -6    6.16    3.31
  -3   1  -6    5.31    4.99
   3  -1  -6    9.07    4.22
  -3  -1   6    5.73    2.93
   3   1   6   11.16    4.11
  -3  -1  -6    8.64    4.05
  -2   1  -7  228.08    8.73
  -2   1  -7  232.65    9.77
  -2  -1   7  227.71    9.23
   2  -1  -7  233.04    8.93
  -2  -1  -7  217.98    8.71
   2   1  -7  215.22    8.67
  -2   1   7  194.05    8.51
   2  -1   7  207.72    8.72
   2   1   7  224.90    8.69
  -2  -1  -7  213.83    8.49
  -2   1   7  216.35    9.14
   1  -5  -4  173.87    7.94
   1  -5   4  138.16    7.14
  -1  -5   4  171.81    7.52
   1   5  -4  131.78    7.01
   1   5   4  173.45    7.58
   1   5   4  182.20    7.56
   1  -5   4  139.74    6.96
   1  -5  -4  166.42    7.60
  -1  -5   4  166.69    7.74
   1  -5  -4  165.38    7.52
  -1   5  -4  174.65    7.97
   0  -6   0  125.44    7.06
   0   6   0  126.59    6.61
   0  -6   0  113.26    5.80
   2  -3  -6  159.00    7.23
   2   3  -6  199.15    8.70
  -2  -3   6  142.30    6.55
  -2  -3  -6  189.52    7.93
   2  -3  -6  151.12    7.77
  -2   3  -6  158.15    7.39
  -2   3  -6  146.31    7.19
   2   3   6  162.03    7.15
  -2  -3   6  146.33    7.26
  -2   3   6  199.19    9.02
   2  -5   3   44.69    4.64
   2   5   3   47.32    4.37
   2  -5   3   38.94    4.65
   2  -5  -3   52.85    5.12
  -2   5  -3   49.20    5.19
  -2  -5  -3   42.42    4.90
   2  -5  -3   50.93    4.80
   2  -5  -3   50.02    5.07
  -2  -5   3   53.23    5.21
  -2  -5   3   52.40    4.59
   2   5   3   46.45    4.19
   2   5  -3   40.71    4.85
   0  -6  -1  477.55   14.58
   0  -6   1  501.98   14.98
   0  -6   1  458.95   13.51
   0  -6  -1  471.95   14.27
   0   6  -1  487.75   14.63
   0   6   1  493.74   14.44
  -2  -4   5  112.29    6.54
   2  -4   5  105.43    5.91
   2   4   5  116.39    5.90
  -2  -4   5  107.78    6.49
   2  -4  -5  110.70    6.23
   2  -4  -5  110.47    6.48
  -2  -4  -5  119.65    6.78
   2   4  -5  129.05    7.53
  -2   4  -5  111.06    6.91
   2  -4  -5  119.55    6.42
  -2  -4  -5  117.76    6.29
  -2   4  -5  102.29    5.98
  -3  -3   5  691.70   19.11
  -3   3   5  734.64   19.40
   3   3  -5  735.94   20.11
  -3  -3   5  712.92   19.86
   3   3   5  745.44   19.33
   3  -3  -5  723.77   20.04
  -3   3  -5  684.06   19.69
  -3   3  -5  696.48   19.04
  -3  -3  -5  760.04   19.86
   3  -3   5  721.83   19.32
  -3  -3  -5  718.95   19.60
   3  -3  -5  705.25   19.48
   0  -4  -6  440.79   13.67
   0   4  -6  439.52   13.91
   0  -4   6  442.40   13.36
   0  -4  -6  408.88   12.65
   0   4   6  438.17   13.17
   0  -4   6  434.66   13.86
   5   0   0    0.65    2.44
  -5   0   0    0.36    4.58
   5   0   0   -3.17    4.25
   4  -2   4  164.14    7.20
  -4  -2   4  208.23    8.60
  -4   2  -4  205.75    7.92
  -4   2   4  168.67    7.97
  -4   2  -4  198.94    8.17
   4   2  -4  171.38    7.97
   4  -2  -4  199.67    8.49
   4   2   4  193.72    8.07
   4   2   4  206.67    8.01
   4  -2  -4  200.68    8.85
  -4  -2  -4  167.19    8.12
   4   2  -4  161.93    8.10
   1   6   0  381.92   12.34
  -1  -6   0  397.71   12.82
  -1   6   0  394.91   12.30
   1  -6   0  413.38   12.52
   1  -6   0  357.33   11.65
   0   0  -8  200.70    8.55
   0   0   8  225.65    9.09
   5   0  -1  310.81   10.69
   5   0   1  307.40   10.37
  -5   0  -1  307.37   11.25
  -5   0   1  312.79   10.74
   5   0   1  301.49   10.50
   5   0  -1  307.16   10.69
   0   3   7    4.22    3.65
   0  -3  -7    3.56    3.68
   0  -3  -7    2.21    4.16
   0  -3   7    4.82    3.03
   0   3  -7    5.36    4.34
   0  -3   7    8.33    4.37
   1   6  -1   44.25    5.02
   1   6   1   55.39    5.12
   1  -6  -1   52.62    4.81
   1  -6   1   45.95    4.28
  -1  -6   1   50.22    3.88
   1  -6   1   53.29    4.83
  -1  -6   1   48.74    4.23
  -1  -6  -1   51.60    4.26
  -1   6   1   43.98    4.25
  -1   6  -1   51.86    5.07
   1  -6  -1   48.61    4.97
   4  -3  -3   33.97    4.02
   4   3  -3   32.47    4.94
   4   3   3   35.06    4.55
   4  -3   3   34.19    4.39
  -4   3  -3   29.54    3.16
   4  -3  -3   31.62    4.47
   4   3   3   37.83    4.36
   4   3  -3   29.60    4.28
  -4   3   3   28.88    4.66
  -4   3  -3   41.47    4.63
  -4  -3  -3   28.05    5.08
  -4  -3   3   32.46    5.18
   5  -1   0   67.70    5.54
   5   1   0   72.05    5.65
   5   1   0   67.37    4.79
   5  -1   0   68.25    4.66
  -5  -1   0   64.63    5.95
  -5   1   0   69.43    5.55
   0  -6  -2  262.62    9.78
   0   6   2  255.23    9.25
   0  -6  -2  263.39    9.85
   0  -6   2  248.86    9.42
   0   6  -2  273.49    9.99
   0  -6   2  249.03    9.39
  -3   5   0   12.29    2.73
  -3  -5   0   10.47    4.79
   3  -5   0   12.11    4.12
   3   5   0   10.33    4.87
   3  -5   0   15.88    4.54
  -3  -5   0   13.21    3.02
  -4   0  -5    6.26    3.69
  -4   0   5    2.82    3.67
   4   0   5    4.26    4.26
   4   0  -5   -2.18    4.89
   4   0  -5    3.08    4.81
  -4   0  -5    3.50    4.70
  -3  -2  -6   82.67    5.39
  -3   2  -6  108.22    5.98
   3  -2  -6   94.84    6.28
   3   2   6  109.59    6.47
  -3  -2  -6   87.85    5.71
  -3   2  -6  105.83    6.93
  -3   2   6   83.96    5.10
   3  -2   6   84.46    5.43
   3   2  -6   86.47    6.21
  -3  -2   6   96.01    5.24
  -3  -2   6  104.13    6.63
   3  -2  -6   94.41    6.23
  -1  -4   6  268.80   10.11
  -1   4  -6  281.43   10.56
   1   4  -6  243.92    9.56
  -1   4   6  257.64    9.94
   1  -4  -6  276.75   10.00
  -1  -4  -6  249.06    9.24
  -1  -4  -6  234.28    8.76
   1  -4   6  256.71    9.56
   1  -4  -6  265.11    9.56
  -1  -4   6  285.42   10.45
   1   4   6  289.12   10.40
   1  -4   6  247.72    9.62
   0  -1  -8  951.56   24.71
   0   1  -8  943.94   23.68
   0  -1   8  971.97   24.67
   0   1  -8  954.19   23.86
   0   1   8  946.43   24.27
   0  -1  -8  901.78   23.01
   3  -4   4  237.83    9.03
  -3  -4  -4  231.86    9.20
   3   4   4  268.28    9.26
  -3  -4   4  257.78    9.82
   3   4   4  258.67    9.61
   3   4  -4  224.70    9.21
  -3   4  -4  258.26    9.70
   3  -4  -4  245.97    9.78
   3  -4  -4  237.14    9.62
   3  -4  -4  267.51    9.99
  -3  -4   4  254.34    9.53
  -3   4  -4  255.23    9.94
  -2  -2  -7   67.26    5.16
  -2  -2   7   76.93    4.79
  -2   2   7   63.46    5.71
  -2  -2   7   82.41    5.50
   2   2   7   89.16    5.44
   2  -2   7   63.83    5.16
  -2  -2  -7   67.91    5.03
   2  -2  -7   81.67    5.70
  -2   2  -7   85.41    5.84
  -2   2  -7   91.53    5.51
   2   2  -7   65.91    5.49
   5   1  -1  629.54   17.37
  -5  -1   1  584.99   16.85
   5   1   1  593.87   16.55
   5   1  -1  617.55   17.29
   5  -1  -1  573.52   17.06
  -5  -1  -1  628.55   17.94
   5  -1   1  637.47   17.83
   5   1   1  574.51   16.09
  -5   1  -1  566.26   16.60
  -5   1   1  631.17   17.88
   5  -1  -1  563.21   16.09
  -3  -5   1   65.07    4.45
  -3  -5   1   69.86    5.64
   3   5  -1   60.86    5.73
   3  -5  -1   66.92    5.67
   3  -5   1   54.84    5.59
   3  -5   1   58.68    5.10
   3  -5  -1   69.83    5.21
   3   5   1   60.79    5.04
  -3   5   1   55.05    4.23
   3   5   1   72.59    5.26
  -3   5  -1   70.37    4.26
  -3  -5  -1   58.72    5.01
  -1   0  -8   99.07    6.00
  -1   0  -8   97.92    5.39
   1   0   8   91.52    6.23
  -1   0   8   92.79    5.67
   1   0  -8   96.30    6.46
  -1  -3   7  103.96    5.94
  -1  -3  -7   91.12    5.40
   1  -3  -7   95.53    6.22
  -1   3  -7   97.37    6.22
  -1   3  -7   92.27    5.46
   1   3   7  105.59    5.95
   1   3  -7  100.94    6.75
  -1   3   7   96.26    5.85
  -1  -3  -7   94.59    5.91
  -1  -3   7   94.43    5.27
   1  -3   7   98.25    5.83
   1  -3  -7  101.54    5.13
   4  -1  -5   93.45    5.74
  -4   1  -5   98.40    5.21
  -4  -1  -5  107.69    6.33
  -4   1   5   99.42    5.74
   4   1  -5   93.27    5.84
  -4   1  -5   89.85    6.05
  -4  -1  -5   95.90    6.64
   4  -1   5   96.86    5.45
   4   1   5   86.84    5.65
   4  -1  -5   88.01    5.94
   4   1  -5   89.26    6.27
  -4  -1   5   95.50    5.71
  -5   0   2    1.42    4.40
   5   0   2    1.55    2.81
  -5   0  -2    2.12    4.44
   5   0  -2    4.57    3.62
   5   0   2   -0.02    2.97
   5   0  -2    1.73    4.10
   0  -5  -5  205.43    8.28
   0   5   5  206.84    8.20
   0   5  -5  209.48    8.95
   0  -5   5  201.86    8.38
   0  -5   5  215.95    8.59
   0  -5  -5  201.60    8.58
  -1   6  -2   72.67    5.87
   1   6  -2   58.81    4.73
  -1  -6   2   60.74    5.37
   1  -6  -2   72.63    5.74
   1  -6  -2   65.02    5.08
  -1  -6  -2   69.02    6.01
  -1  -6   2   74.97    4.78
   1  -6   2   62.68    5.06
   1  -6   2   62.10    5.26
  -1   6   2   66.32    4.98
   1   6   2   72.93    5.84
   4  -4   0  601.63   16.98
   4   4   0  573.84   16.12
  -4  -4   0  579.34   16.44
  -4   4   0  528.94   15.23
   4   4   0  570.95   16.60
  -4   4   0  608.18   17.29
  -1   1  -8   16.16    4.71
   1   1   8   15.43    3.42
  -1  -1  -8   17.18    4.85
   1   1  -8   14.85    5.17
  -1  -1  -8   16.72    3.28
   1  -1  -8   18.00    4.02
  -1  -1   8   14.31    4.85
   1  -1   8   13.71    4.68
  -1   1   8   14.21    3.53
  -1   1  -8   21.86    3.67
  -2  -5   4  755.61   21.04
  -2  -5   4  750.63   20.27
   2  -5   4  711.43   19.53
   2  -5  -4  750.48   20.18
   2   5   4  752.14   20.62
   2  -5  -4  727.02   19.99
   2   5  -4  726.86   19.13
   2   5   4  714.90   19.34
   2  -5   4  734.87   20.09
  -2   5  -4  736.14   19.64
  -2  -5  -4  710.44   18.80
   2  -5  -4  707.76   19.26
  -4   4  -1   60.42    4.08
  -4  -4  -1   67.09    5.30
  -4   4   1   68.01    5.48
  -4   4  -1   69.76    5.34
  -4  -4   1   69.73    5.38
   4   4  -1   66.64    5.19
   4   4   1   65.57    4.60
   4  -4  -1   71.83    5.74
   4   4   1   69.62    5.00
   4   4  -1   68.98    5.78
   4  -4   1   61.60    4.74
  -5   1  -2   20.19    4.75
  -5   1   2   12.38    4.53
  -5  -1   2   17.73    4.34
   5  -1   2   13.03    4.07
   5   1   2   15.79    4.22
   5  -1  -2   21.31    4.71
   5   1   2   18.95    3.76
   5   1  -2   12.15    4.11
  -5  -1  -2   14.40    5.11
   5   1  -2    9.23    4.11
   5  -1  -2   20.62    3.98
  -3   5  -2   47.19    4.15
   3  -5  -2   41.01    5.25
  -3  -5   2   44.55    4.01
   3   5  -2   22.21    5.19
   3  -5   2   23.80    3.88
   3   5   2   52.74    4.66
   3  -5   2   25.50    5.10
   3  -5  -2   50.33    5.39
   3   5   2   40.27    4.42
  -3  -5   2   41.71    4.09
   1  -5  -5  826.43   22.19
   1  -5   5  779.25   20.74
   1   5  -5  762.27   20.12
  -1  -5   5  801.28   21.88
   1   5   5  845.25   22.75
  -1   5   5  823.42   22.40
  -1   5  -5  850.51   22.40
  -1  -5  -5  789.09   20.60
  -1  -5  -5  801.41   22.02
  -1  -5   5  849.32   22.19
   1  -5   5  816.70   21.10
   1  -5  -5  819.66   21.61
   5  -2   0    7.20    4.03
  -5  -2   0    0.97    4.18
  -5   2   0    3.33    4.95
   5   2   0    8.36    3.43
   5   2   0    6.85    4.35
   0  -6   3  333.41   10.99
   0  -6   3  316.10   10.79
   0  -6  -3  319.64   11.11
   0   6  -3  312.31   10.84
   0  -6  -3  318.45   11.33
   0   6   3  312.46   10.42
   0   2  -8    4.10    2.84
   0   2  -8    2.84    3.57
   0  -2   8    0.86    5.25
   0   2   8    1.82    4.00
   0  -2  -8    1.71    2.78
   0  -2  -8    4.88    3.38
   5  -2  -1   64.44    4.59
   5   2   1   68.07    4.85
   5  -2   1   84.86    5.75
   5   2  -1   87.89    6.10
   5  -2  -1   73.40    5.75
   5   2   1   81.39    5.49
  -5  -2   1   67.92    5.47
  -5  -2  -1   79.62    6.43
  -5   2  -1   71.65    5.72
   5   2  -1   82.48    5.61
  -5   2   1   91.34    6.22
   2  -6   0  414.80   12.90
   2   6   0  404.11   12.61
  -2  -6   0  404.44   12.70
   2  -6   0  401.20   12.08
  -2   6   0  422.53   12.84
  -4  -4   2  377.54   12.06
   4   4   2  362.08   11.34
   4  -4   2  404.70   12.71
  -4   4  -2  371.62   12.64
   4   4  -2  406.67   12.71
  -4   4   2  411.04   12.68
   4  -4  -2  355.70   11.97
   4   4   2  371.68   11.57
  -4  -4  -2  414.23   13.36
   4   4  -2  403.98   12.82
   4  -4  -2  374.79   12.23
  -4  -3   4  726.91   19.61
   4   3   4  726.25   18.87
   4  -3  -4  721.33   19.89
   4  -3  -4  716.63   20.00
   4   3   4  709.53   19.09
  -4   3  -4  703.25   18.29
   4  -3   4  635.69   17.66
  -4   3  -4  725.67   19.48
  -4   3   4  657.22   18.11
   3   0  -7   63.97    6.06
   3   0   7   66.42    5.13
  -3   0   7   73.41    5.89
  -3   0   7   59.24    4.51
  -3   0  -7   63.79    5.68
  -3   0  -7   65.25    5.17
   2  -6  -1   86.84    5.61
  -2   6   1  118.77    6.10
   2   6  -1  128.21    7.20
   2   6   1   92.78    6.35
  -2  -6   1   85.23    5.36
   2  -6  -1   89.85    5.83
  -2  -6  -1  121.90    7.30
   2  -6   1  117.06    6.98
   2  -6   1  115.48    6.33
  -2   6  -1   94.23    5.71
   5   0   3  797.90   20.88
  -5   0  -3  821.30   22.07
  -5   0   3  841.40   22.27
   5   0   3  835.10   22.20
   5   0  -3  788.62   20.76
   5   0  -3  787.01   21.37
   4  -2  -5    1.61    5.13
  -4   2  -5   -0.84    2.93
   4  -2   5    4.76    3.92
   4   2   5    4.75    3.82
  -4  -2  -5    4.79    4.37
  -4   2   5    1.05    3.67
  -4   2  -5    5.02    4.25
   4   2   5    0.91    3.66
   4  -2  -5    1.44    4.10
   4   2  -5    5.33    4.00
  -4  -2   5    0.10    3.99
   1   6   3  447.46   13.70
   1   6  -3  477.68   14.59
  -1  -6   3  415.91   13.17
  -1  -6  -3  460.39   14.30
  -1   6   3  477.51   14.19
   1  -6   3  480.86   14.36
   1  -6   3  483.99   14.85
   1   6   3  412.85   12.73
  -1   6  -3  454.17   13.93
   1  -6  -3  441.23   13.90
   1  -6  -3  437.02   14.26
  -1  -6   3  436.77   13.40
   2   4   6  110.18    6.19
   2  -4  -6   99.91    5.44
   2  -4  -6  106.33    6.16
   2  -4  -6  110.43    6.90
  -2  -4   6  112.42    6.40
  -2  -4  -6  120.79    6.84
   2  -4   6  121.48    6.90
  -2  -4  -6  124.27    6.49
  -2   4  -6  115.51    7.09
  -2  -4   6  113.57    6.64
   2   4  -6  123.39    7.72
  -2   4  -6  102.74    5.65
   1   2  -8  106.14    6.53
  -1  -2  -8  108.62    5.94
   1  -2   8  109.90    6.94
   1  -2  -8  105.95    6.59
  -1   2  -8   98.26    5.51
  -1  -2  -8  104.14    6.45
  -1  -2   8  115.23    7.23
   1   2   8  107.29    6.55
  -1   2  -8   99.13    5.95
  -1   2   8  106.41    6.46
   1  -2  -8  104.62    5.34
  -3  -1   7  192.98    8.70
  -3  -1   7  158.76    6.95
  -3  -1  -7  173.29    7.77
  -3   1  -7  188.73    8.57
   3  -1  -7  187.11    8.67
  -3   1  -7  190.48    7.86
  -3  -1  -7  178.43    7.99
   3   1  -7  169.14    8.48
  -3   1   7  171.16    8.22
  -3   1   7  159.04    7.25
   3   1   7  180.26    7.66
   3  -1   7  167.27    7.57
  -5  -1  -3   23.08    5.75
   5   1  -3   27.45    3.78
  -5   1   3   28.06    4.58
   5   1   3   18.79    4.38
   5  -1  -3   21.44    5.31
  -5  -1   3   24.79    5.09
   5  -1   3   26.04    3.38
   5  -1  -3   17.76    4.40
   5  -1   3   24.17    4.96
  -5   1  -3   19.81    5.10
   5   1   3   19.72    3.82
   5   1  -3   24.44    4.22
  -5   2   2   39.70    4.75
   5  -2   2   39.65    4.70
  -5  -2  -2   36.85    5.55
  -5   2  -2   30.57    5.45
   5   2  -2   38.93    4.77
   5  -2  -2   25.01    3.96
   5  -2  -2   31.49    4.30
   5   2   2   32.71    4.45
   5   2   2   33.57    3.89
  -5  -2   2   26.92    4.68
   5   2  -2   40.73    4.38
   3  -3  -6   30.45    4.68
  -3  -3   6   30.76    4.30
  -3  -3  -6   45.38    4.97
  -3   3  -6   36.30    5.24
  -3   3   6   48.72    4.66
   3  -3  -6   35.65    5.62
   3  -3   6   46.52    5.33
  -3  -3  -6   51.49    4.90
   3   3   6   38.93    4.72
  -3   3  -6   39.60    4.09
   3   3  -6   49.59    5.83
  -3  -3   6   35.93    4.60
  -2   0  -8   79.61    5.10
  -2   0   8   86.70    6.03
   2   0   8   82.27    5.94
   2   0  -8   85.63    5.74
  -2   0  -8   82.59    5.40
   3   5   3  153.31    6.94
   3  -5  -3  155.54    7.51
   3   5   3  145.59    6.29
   3  -5  -3  154.04    7.67
   3   5  -3  136.63    7.46
   3  -5   3  137.63    6.73
  -3  -5  -3  135.51    7.56
  -3  -5   3  159.13    7.00
  -3   5  -3  156.05    6.98
   3  -5  -3  151.89    7.25
  -3   5  -3  154.97    7.03
  -3  -5   3  158.86    7.75
  -2  -3  -7  180.62    7.87
  -2   3  -7  158.38    7.61
  -2  -3  -7  183.06    7.93
   2  -3  -7  167.69    7.86
   2   3   7  161.46    7.40
  -2  -3   7  157.17    7.13
  -2   3  -7  165.23    7.92
   2   3  -7  187.57    8.98
  -2  -3   7  159.14    7.45
  -2   3   7  195.36    8.58
   2  -3  -7  168.34    7.35
   2  -3   7  176.93    8.03
  -3  -4  -5   93.28    6.15
   3   4   5   97.71    5.75
   3  -4   5   92.28    5.46
  -3   4  -5  100.56    5.24
  -3   4  -5  109.38    6.45
   3   4   5  111.45    6.03
   3   4  -5  103.00    7.22
  -3  -4   5  117.39    6.62
   3  -4  -5  116.60    6.81
  -3  -4   5  107.92    6.14
   3  -4  -5  113.54    6.27
   3  -4  -5  106.09    6.72
   2   6  -2   49.11    5.49
   2  -6   2   59.27    5.71
   2  -6  -2   71.94    5.32
  -2   6   2   52.93    4.70
  -2  -6   2   67.12    4.60
   2  -6   2   56.24    4.70
   2  -6  -2   71.29    5.26
  -2  -6  -2   54.87    5.57
  -2   6  -2   72.74    5.00
   2   6   2   73.73    5.60
  -2  -6   2   66.64    5.53
  -2   1  -8  530.91   15.40
  -2  -1   8  513.90   15.65
   2   1   8  533.26   15.97
   2  -1  -8  506.16   15.45
  -2   1   8  503.72   14.69
   2  -1   8  504.34   14.34
  -2  -1  -8  471.65   14.35
  -2  -1  -8  452.31   13.95
  -2   1  -8  527.47   16.07
   2   1  -8  482.63   15.00
   0  -4  -7   39.46    3.96
   0  -4  -7   31.90    4.35
   0   4  -7   39.00    5.48
   0  -4   7   39.42    4.47
   0  -4   7   37.58    4.87
   0   4   7   36.60    4.19
   4   0   6  737.53   18.99
   4   0  -6  724.02   19.47
  -4   0  -6  733.99   20.42
   4   0  -6  735.83   20.60
  -4   0  -6  750.17   19.69
  -4   0   6  751.71   20.51
   4   4   3  416.30   12.72
   4  -4  -3  399.27   12.95
   4   4  -3  381.71   12.68
   4   4   3  405.31   13.01
   4  -4  -3  402.95   13.05
   4  -4   3  392.76   12.73
  -4   4   3  389.83   12.72
  -4   4  -3  424.29   13.76
  -4  -4  -3  391.50   12.83
  -4  -4   3  420.54   13.64
  -4  -4   3  399.81   13.62
   0  -6  -4  436.09   13.69
   0  -6   4  452.11   14.40
   0   6  -4  466.26   13.96
   0   6   4  449.85   14.15
   0   6   4  461.87   14.33
   0  -6   4  476.82   14.93
   2   5   5   31.27    3.42
  -2  -5   5   27.36    4.28
   2  -5   5   14.56    4.08
   2  -5  -5   31.73    4.42
  -2  -5   5   22.78    4.43
   2   5  -5   12.60    4.87
  -2  -5  -5    6.09    4.05
   2  -5  -5   24.34    4.65
  -2   5  -5   31.87    5.22
   2  -5  -5   26.98    4.74
   2   5   5   33.92    5.26
   2  -5   5    8.55    3.80
   4   1   6    5.75    4.31
   4  -1  -6    7.91    4.65
  -4   1   6    3.32    2.95
  -4  -1   6    8.33    3.67
  -4  -1  -6    2.01    4.18
  -4   1  -6    8.43    3.43
   4  -1   6    0.65    4.61
  -4  -1  -6    3.21    3.70
  -4   1  -6    6.25    4.40
  -4  -1   6    6.30    4.12
   4  -1  -6    9.80    3.49
   4   1  -6    0.97    4.74
   0  -5   6  191.89    8.37
   0   5  -6  201.12    8.72
   0  -5   6  202.56    8.55
   0  -5  -6  194.90    8.15
   0  -5  -6  214.52    9.11
   0   5   6  198.38    8.37
   5   3   0    0.81    3.30
   5   3   0    2.55    3.90
  -5  -3   0    7.43    3.64
   5  -3   0   -2.22    4.69
  -5   3   0    3.44    3.86
   3  -2  -7  605.92   17.83
  -3  -2   7  611.57   18.11
  -3  -2  -7  521.44   15.54
  -3  -2   7  566.17   16.52
   3  -2   7  514.67   14.82
  -3   2   7  495.24   14.85
  -3   2  -7  605.16   18.03
  -3  -2  -7  510.02   15.61
  -3   2   7  507.52   16.17
  -1  -4   7  489.75   15.56
   1   4   7  528.34   15.53
   1  -4  -7  500.05   15.12
  -1   4  -7  483.54   14.85
   1  -4  -7  514.01   15.70
  -1  -4  -7  463.48   13.69
  -1   4   7  472.09   14.58
  -1  -4  -7  462.71   14.53
  -1  -4   7  504.13   15.37
   1  -4   7  475.37   14.99
   1   4  -7  471.86   15.26
   5  -2  -3 1217.81   30.61
  -5  -2  -3 1073.27   28.33
   5  -2  -3 1153.60   30.88
  -5   2   3 1106.61   28.11
   5   2  -3 1064.23   27.44
   5  -2   3 1073.62   27.30
   5   2  -3 1024.50   27.33
  -5  -2   3 1213.88   31.38
   5   2   3 1137.61   27.82
   5   2   3 1135.42   29.86
  -5   2  -3 1210.56   31.15
   5   0  -4   -3.20    3.96
   5   0  -4    0.11    5.31
  -5   0  -4    2.70    5.14
  -5   0   4   -0.25    4.10
   5   0   4    3.69    3.80
   5   0   4    2.43    2.93
   0   3   8 1209.88   30.48
   0  -3  -8 1141.00   29.68
   0   3  -8 1155.57   29.63
   0  -3  -8 1198.89   30.59
   0  -3   8 1160.12   30.53
   5   3  -1  411.32   13.10
   5  -3   1  413.22   13.30
  -5  -3   1  351.14   12.17
  -5   3  -1  331.88   12.10
   5   3   1  327.85   11.33
   5   3  -1  387.88   12.84
   5   3   1  349.88   11.65
   5  -3  -1  344.72   11.60
  -1  -6  -4   14.74    4.88
  -1  -6   4   -0.26    4.50
   1  -6  -4    0.86    3.20
   1   6   4    6.24    2.64
  -1  -6   4    3.62    3.59
   1  -6   4   16.26    3.63
   1  -6  -4    7.35    3.61
   1  -6   4   13.09    4.11
  -1   6  -4    2.12    4.32
   1   6  -4   11.88    4.52
   1   6   4   -1.30    3.85
  -2  -6   3  701.70   21.62
   2   6  -3  700.79   19.58
  -2   6  -3  696.71   19.34
  -2  -6  -3  732.81   20.37
  -2  -6   3  675.86   19.01
   2  -6  -3  658.51   18.67
   2  -6   3  730.32   20.20
   2  -6   3  682.46   19.15
   2  -6  -3  662.85   18.86
  -2   6   3  713.60   19.44
   2   6   3  679.71   19.14
   4   3  -5   80.84    5.49
   4   3   5   56.67    4.53
   4  -3   5   73.20    5.76
  -4  -3   5   59.16    4.67
   4  -3  -5   63.82    5.12
  -4   3  -5   54.09    5.76
  -4  -3  -5   80.18    5.89
  -4  -3   5   61.89    5.03
   4  -3  -5   69.47    6.65
   4   3   5   63.34    4.86
  -4   3  -5   56.70    4.28
   2   2   8   52.12    5.24
  -2  -2  -8   45.50    4.35
   2  -2  -8   46.06    5.73
   2  -2   8   46.79    6.04
  -2   2   8   39.25    3.55
  -2   2   8   53.01    5.56
  -2   2  -8   42.60    5.11
  -2  -2  -8   42.29    5.24
   2   2  -8   54.96    5.89
  -2  -2   8   40.87    3.75
  -2   2  -8   44.92    4.68
  -2  -2   8   54.63    5.76
  -5   1   4   62.93    5.20
  -5   1  -4   66.00    6.23
   5   1   4   63.79    4.96
  -5  -1  -4   55.50    5.63
   5   1  -4   63.14    5.70
   5  -1  -4   60.11    5.01
   5  -1  -4   62.35    5.07
   5   1  -4   64.66    5.52
   5   1   4   60.77    4.49
   5  -1   4   58.76    4.09
   5  -1   4   65.60    4.63
  -5  -1   4   63.06    5.60
  -1  -5   6  127.66    6.13
  -1  -5  -6  132.44    7.02
  -1  -5  -6  137.17    7.06
   1   5  -6  142.90    7.88
   1  -5  -6  131.85    7.51
   1  -5   6  139.00    7.03
   1  -5  -6  114.34    5.93
  -1   5  -6  125.16    6.68
  -1   5   6  150.79    7.35
   1   5   6  128.11    6.15
   1  -5   6  128.49    6.30
  -1  -5   6  116.61    6.15
   0   0   9   -0.32    5.16
   0   0  -9    2.76    5.12
  -3  -5  -4   50.36    5.11
   3   5   4   62.88    5.93
   3   5  -4   53.60    5.92
  -3   5  -4   59.97    5.47
  -3   5  -4   56.47    5.07
   3  -5  -4   59.30    4.82
   3   5   4   59.53    4.00
   3  -5  -4   61.91    5.88
  -3  -5   4   56.57    4.77
   3  -5   4   49.08    5.36
  -3  -5   4   63.17    4.87
   3  -5  -4   58.26    5.16
   1  -3  -8    9.57    4.72
   1  -3  -8   11.28    2.96
  -1  -3  -8   13.22    5.04
  -1   3  -8    6.23    4.69
  -1  -3   8    9.91    3.12
  -1   3   8   16.91    3.66
  -1   3  -8    5.32    3.51
  -1  -3  -8   13.46    3.42
  -1  -3   8    8.91    4.70
   1  -3   8   11.23    4.79
   1   3   8    8.90    3.56
   1   3  -8   19.94    5.52
  -5  -3  -2   87.20    6.63
   5  -3  -2  104.14    5.85
   5   3  -2   94.63    5.53
   5   3   2  117.24    5.99
  -5   3   2   89.05    5.94
   5  -3  -2  106.11    6.73
   5   3  -2   80.60    5.69
  -5   3  -2  116.25    6.37
  -5  -3   2  121.12    6.85
   5  -3   2   91.75    6.07
   5   3   2  104.22    5.61
   0  -1   9  136.35    7.75
   0   1   9  149.20    7.82
   0   1  -9  136.91    7.69
   0  -1  -9  131.03    5.60
   0  -1  -9  142.27    7.87
  -4   5   0   31.84    5.67
   4   5   0   32.10    3.86
  -4  -5   0   43.01    5.31
   4   5   0   36.96    5.53
  -4   5   0   35.62    3.57
   4  -5   0   37.23    4.09
   0  -7   0   -1.20    4.67
   0   7   0   -1.54    3.92
   0  -7   0    0.02    2.69
  -4  -2   6  926.56   25.77
  -4   2  -6  900.49   24.85
   4  -2   6  920.93   23.89
  -4  -2  -6  993.70   26.48
   4   2   6  949.51   24.96
   4  -2  -6  943.05   25.32
  -4  -2  -6  941.04   25.41
   4   2  -6  987.92   26.44
   4  -2  -6  925.61   25.76
  -4   2  -6  949.43   24.99
  -4  -2   6  884.73   23.43
  -4   2   6  983.96   25.84
   1   0  -9 1156.61   30.31
  -1   0  -9 1237.50   17.32
  -1   0  -9 1275.82   19.03
  -1   0   9 1213.91   31.82
   1   0   9 1234.62   19.69
   4  -4  -4  495.09   16.06
  -4   4  -4  508.12   15.25
   4   4   4  520.57   15.61
  -4  -4   4  518.77   15.84
  -4  -4   4  514.04   16.68
  -4  -4  -4  614.51   17.34
   4   4   4  521.45   15.00
   4  -4  -4  529.01   15.98
  -4   4  -4  537.60   16.62
  -3  -6   0  342.31   11.45
   3  -6   0  349.04   11.47
   3  -6   0  332.31   11.39
  -3   6   0  335.76   11.17
   3   6   0  348.41   11.72
   4  -5  -1  157.47    7.11
   4   5   1  147.51    6.92
   4   5   1  157.78    7.58
  -4   5   1  164.41    7.01
  -4  -5   1  154.12    8.42
  -4   5   1  173.30    8.26
  -4   5  -1  152.62    6.98
  -4   5  -1  138.71    6.42
   4   5  -1  183.11    7.87
   4  -5   1  177.92    7.88
   4   5  -1  173.19    7.54
  -4  -5  -1  180.05    7.81
   0   7  -1   18.54    4.27
   0   7   1   16.86    4.59
   0  -7  -1   14.39    3.01
   0  -7   1   15.00    2.96
   0  -7   1   13.57    4.50
   0  -7  -1   17.75    3.85
   3   6  -1  359.57   11.92
   3  -6  -1  331.00   11.36
   3  -6   1  353.82   11.91
  -3  -6   1  341.91   12.06
   3  -6  -1  340.60   12.00
   3  -6   1  372.70   12.63
  -3  -6   1  330.77   11.49
  -3   6   1  348.42   11.24
  -3  -6  -1  357.55   12.21
  -3   6  -1  326.61   10.83
   3   6   1  344.10   11.24
   1  -1  -9  153.38    7.46
   1  -1   9  112.73    6.32
   1   1   9  158.00    7.86
  -1  -1   9  163.44    8.15
   1   1  -9  123.63    6.98
  -1  -1  -9  129.84    6.05
  -1   1   9  127.42    7.16
  -1  -1  -9  120.45    6.72
  -1   1  -9  157.78    7.45
  -1   1  -9  148.33    7.80
   1  -7   0   83.90    5.01
  -1  -7   0   90.24    5.69
   1   7   0   86.97    5.11
  -1   7   0   94.70    5.70
   1  -7   0   85.55    5.83
   3  -4  -6  697.50   19.50
  -3  -4  -6  727.57   19.21
  -3   4  -6  702.74   20.09
  -3  -4   6  663.61   20.41
   3  -4  -6  708.85   20.70
  -3   4  -6  714.34   19.40
   3   4  -6  745.19   20.36
   3   4   6  741.48   20.48
  -3  -4   6  679.15   19.00
  -3  -4  -6  737.62   20.26
   3  -4  -6  705.00   20.20
   3  -4   6  720.56   19.87
   5  -2  -4  125.21    6.43
   5   2  -4  131.95    7.36
   5   2   4  112.59    5.13
  -5   2  -4  121.88    7.58
  -5  -2  -4  139.17    7.79
   5   2  -4  129.66    7.29
  -5  -2   4  130.22    6.75
   5  -2  -4  131.78    7.71
  -5   2   4  132.47    6.91
   5  -2   4  136.05    7.12
   5   2   4  118.84    5.62
   0  -6  -5  136.11    6.69
   0  -6   5  144.74    7.18
   0   6  -5  134.84    6.82
   0  -6   5  132.95    6.73
   0   6   5  131.43    5.81
   0  -6  -5  133.82    6.54
   2  -4  -7  130.50    5.93
  -2   4   7   96.89    7.03
   2  -4   7   98.31    6.45
  -2  -4   7  125.23    6.79
  -2  -4  -7   93.70    5.82
   2  -4  -7  118.58    5.72
  -2   4  -7  129.92    6.37
   2   4  -7  100.88    5.90
  -2  -4   7  125.63    5.99
  -2   4  -7  120.49    6.11
   2   4   7  139.30    7.00
  -1   7  -1  483.81   14.77
   1   7   1  483.52   14.81
   1   7  -1  488.10   14.92
  -1  -7  -1  488.02   15.02
  -1   7   1  479.73   14.62
  -1  -7   1  486.41   14.47
   1  -7   1  463.61   13.97
   1  -7  -1  478.62   14.71
   1  -7   1  446.08   13.98
   1  -7  -1  475.67   14.93
   3   0  -8   81.22    7.18
  -3   0  -8   78.47    5.30
  -3   0   8   70.18    6.31
   3   0   8   81.80    5.06
  -3   0  -8   84.17    5.67
   4   5  -2  336.97   11.86
  -4  -5  -2  321.19   11.04
  -4  -5   2  345.96   11.87
   4   5   2  351.97   11.60
   4   5   2  320.27   10.84
   4  -5   2  334.95   11.01
  -4   5  -2  317.82   10.94
  -4  -5   2  331.82   11.48
  -4   5   2  321.32   11.28
   4  -5  -2  338.24   11.64
   4  -5  -2  334.22   11.36
  -4   5  -2  319.33   11.26
  -3   3  -7  477.82   14.22
   3  -3  -7  469.55   14.79
  -3  -3   7  425.80   13.42
   3  -3   7  404.42   12.78
  -3  -3   7  454.77   15.30
  -3   3  -7  459.45   14.54
  -3  -3  -7  442.26   13.76
   3   3   7  463.32   14.18
  -3  -3  -7  435.53   13.38
   3   3  -7  435.63   14.07
   0   7  -2  614.90   17.40
   0  -7   2  603.84   17.63
   0   7   2  586.76   16.91
   0  -7  -2  629.24   18.68
   0  -7   2  583.97   16.80
   0  -7  -2  522.10   19.36
  -2  -6   4  119.85    6.38
   2  -6  -4  113.36    6.63
   2  -6   4  106.75    6.84
   2   6   4  110.14    5.11
   2  -6   4   99.16    5.03
   2  -6  -4  117.00    6.30
  -2  -6   4  112.82    5.53
  -2  -6  -4   98.05    6.81
   2  -6  -4  111.07    5.86
  -2   6  -4  113.91    5.84
   2   6  -4  105.35    6.48
   2   6   4  121.58    6.43
   5  -3  -3  192.95    8.24
   5   3   3  186.53    8.14
   5   3  -3  180.79    8.22
   5  -3  -3  205.01    9.04
   5  -3   3  173.78    7.46
  -5  -3  -3  184.24    9.01
  -5  -3   3  207.77    9.19
   5   3  -3  166.32    7.49
  -5   3  -3  189.33    8.82
  -5   3   3  176.95    8.44
   5   3   3  193.75    7.78
   0   2  -9  298.41   11.19
   0   2  -9  277.91   10.19
   0  -2   9  273.62   10.45
   0  -2  -9  306.05   11.08
   0   2   9  309.59   10.75
   0  -2  -9  281.09    9.98
   3   6   2   -0.83    4.17
   3   6  -2    1.88    4.04
   3  -6   2   -0.78    3.59
  -3  -6   2    1.84    3.49
  -3  -6   2    2.63    2.67
   3  -6   2   -3.36    3.98
  -3   6  -2    2.49    3.20
  -3   6   2   -2.96    2.76
   3  -6  -2   -0.87    5.18
   3  -6  -2    1.56    3.56
  -3  -6  -2   -1.11    4.88
  -5   0   5   26.51    4.30
  -5   0  -5   22.33    4.56
   5   0  -5   20.86    5.20
   5   0   5   21.53    4.23
   5   0   5   18.96    3.16
   5   0  -5   24.37    4.46
  -3  -1  -8   10.10    3.56
  -3   1   8    9.75    2.97
  -3   1  -8   14.89    4.47
  -3   1  -8   11.23    4.10
   3  -1  -8    9.01    5.16
  -3  -1  -8   10.25    3.78
   3  -1   8    7.48    4.83
   3   1  -8   10.18    3.97
  -3   1   8    6.06    5.03
   3   1   8   12.07    4.89
  -3  -1   8   10.95    4.86
  -3  -1   8    7.29    2.71
   2  -5  -6  134.13    6.85
  -2  -5  -6  145.25    7.60
  -2  -5   6  133.74    6.80
   2  -5  -6  141.99    7.47
  -2  -5  -6  150.52    7.55
   2  -5  -6  133.01    7.20
  -2   5  -6  141.77    7.16
   2   5  -6  146.75    7.75
   2  -5   6  146.39    7.44
  -2  -5   6  136.12    6.91
   2   5   6  144.86    6.91
   1  -6   5   42.03    4.79
   1   6  -5   50.46    5.99
  -1  -6   5   38.54    4.10
  -1  -6   5   40.39    4.70
   1   6   5   43.85    3.94
   1  -6   5   48.24    5.49
  -1   6   5   51.97    4.67
  -1   6  -5   41.92    4.73
   1  -6  -5   41.23    4.90
   1  -6  -5   40.15    4.99
  -1  -6  -5   47.56    5.61
   1   6   5   43.07    5.24
   2   3   8  858.03   23.13
  -2  -3  -8  852.99   22.52
  -2   3  -8  809.81   22.85
   2  -3  -8  873.32   23.66
   2   3  -8  862.34   22.72
  -2  -3   8  861.80   23.97
   2  -3  -8  839.16   23.62
  -2  -3   8  807.20   23.14
   2  -3   8  880.73   23.85
  -2   3  -8  888.74   23.38
  -2   3   8  934.46   25.35
  -2  -3  -8  868.12   23.35
  -4   0   7   79.14    5.39
  -4   0  -7   74.38    6.39
  -4   0   7   69.03    6.20
   4   0   7   73.44    5.26
   4   0  -7   79.05    6.64
  -4   0  -7   77.89    4.93
   1  -7  -2  376.24   12.68
   1  -7   2  361.65   11.67
  -1  -7   2  383.38   12.99
  -1  -7  -2  366.70   12.45
   1   7  -2  350.17   11.86
   1   7   2  373.02   11.68
  -1   7   2  371.91   11.67
   1  -7  -2  361.86   12.48
   1  -7   2  335.16   11.53
  -1  -7   2  356.63   12.20
  -1   7  -2  391.66   12.69
  -5   1   5  553.91   16.50
   5   1  -5  527.61   16.39
   5   1   5  516.17   15.40
   5  -1  -5  513.17   15.29
   5  -1  -5  493.67   15.62
  -5   1  -5  517.14   15.52
   5   1  -5  545.53   16.39
   5   1   5  495.10   15.20
   5  -1   5  555.42   15.93
  -5  -1  -5  574.48   17.15
  -5  -1   5  531.09   16.44
  -3  -5   5  447.78   14.33
  -3   5  -5  446.45   13.71
   3  -5   5  481.96   14.12
  -3  -5   5  450.37   14.12
   3  -5  -5  448.53   14.24
   3  -5  -5  440.06   14.31
  -3   5  -5  462.98   14.85
   3   5  -5  456.30   14.86
   3   5   5  452.75   13.78
   3  -5  -5  447.04   14.51
  -3  -5  -5  462.23   14.09
   3   5   5  459.34   14.36
   1  -2   9  623.64   18.88
   1   2   9  692.61   19.41
  -1   2   9  632.23   18.77
   1  -2  -9  647.35   18.63
  -1  -2  -9  626.54   18.18
  -1   2  -9  638.60   18.99
  -1  -2  -9  579.66   16.67
  -1  -2   9  651.94   19.08
   1  -2  -9  677.90   19.72
   1   2  -9  595.28   17.89
  -1   2  -9  678.18   18.97
  -5  -4   0  663.70   18.95
  -5   4   0  705.72   20.31
   5   4   0  718.54   20.01
   5  -4   0  689.72   19.53
   5   4   0  686.61   19.59
   6   0   0  425.09   13.68
  -6   0   0  416.92   13.21
   6   0   0  438.34   13.29
  -2   0  -9  196.45    8.62
  -2   0  -9  197.89    8.31
  -2   0   9  190.65    8.68
   2   0   9  196.79    8.78
   2   0  -9  186.26    8.53
   0  -4   8   90.52    5.31
   0  -4   8   93.58    5.80
   0   4   8   89.03    5.31
   0  -4  -8   86.82    5.38
   0  -4  -8   97.54    5.50
   0   4  -8   90.57    6.91
  -4   1  -7   88.51    6.26
   4  -1  -7   86.75    7.16
  -4  -1   7   81.05    6.90
  -4   1   7   99.94    5.86
  -4   1  -7   92.39    5.14
   4  -1  -7   82.44    6.22
   4   1  -7   98.06    6.63
  -4  -1   7   81.75    5.28
   4   1   7   87.57    6.45
  -4  -1  -7   89.19    5.05
   4  -1   7   96.20    5.57
  -4  -1  -7   86.07    6.51
   5  -4   1  145.78    7.53
   5   4   1  116.51    5.88
   5  -4  -1  105.62    5.59
  -5  -4   1  113.65    6.88
  -5   4  -1  121.99    7.40
   5   4   1  114.42    6.28
   0  -5  -7  511.22   15.54
   0  -5   7  535.39   15.88
   0   5   7  554.55   16.16
   0  -5  -7  578.13   17.22
   0  -5   7  528.34   16.50
   0   5  -7  552.86   16.77
   4   3   6  188.36    7.83
   4  -3   6  210.34    8.90
  -4   3  -6  203.00    8.21
   4   3  -6  208.45    9.15
   4   3   6  188.84    7.72
  -4   3   6  214.61    8.64
   4  -3  -6  185.65    8.57
  -4   3  -6  190.34    9.53
  -4  -3  -6  208.75    8.38
  -4  -3   6  187.03    8.17
   4  -3  -6  198.89    8.99
  -4  -3   6  187.99    9.05
  -4  -5   3   82.55    5.33
   4   5  -3   92.81    6.10
  -4   5  -3   82.34    6.01
   4  -5  -3   77.55    4.88
  -4  -5   3   88.76    6.02
  -4  -5  -3   99.87    6.61
  -4   5  -3   74.23    4.93
   4   5   3   78.84    5.40
   4  -5   3   90.67    5.67
   4  -5  -3   86.12    6.55
   4   5   3   81.53    4.78
  -4   5   3   91.30    5.86
  -6   0  -1   14.60    4.52
   6   0  -1   17.21    4.54
   6   0  -1   14.94    3.96
   6   0   1   17.11    3.59
  -6   0   1   21.86    4.91
   6   0   1   18.39    4.95
   0   7  -3    5.97    4.78
   0   7   3    3.18    4.91
   0  -7  -3    2.89    2.80
   0  -7   3   -1.05    3.12
   0  -7   3   -1.24    3.37
   0  -7  -3    8.68    5.14
   4   4   5   90.55    6.10
  -4  -4   5   91.50    5.52
  -4   4  -5   95.19    6.70
   4   4   5   86.45    5.01
  -4   4   5   79.67    5.13
   4  -4  -5   87.26    6.57
   4  -4   5   80.45    5.84
   4   4  -5   77.16    5.36
  -4  -4   5   83.15    6.01
  -4   4  -5   87.69    4.95
  -4  -4  -5   81.86    6.05
   4  -4  -5   90.91    5.91
   6   1   0   -0.39    5.11
  -6  -1   0   -0.29    4.56
   6  -1   0    3.66    3.12
  -6   1   0   -1.60    3.64
   6   1   0   -1.24    3.83
   6  -1   0   -0.12    3.86
  -3  -6   3  247.49    9.44
   3   6  -3  188.38    8.49
  -3   6  -3  241.48    9.31
  -3  -6  -3  191.51    8.75
  -3  -6   3  239.58    9.72
   3  -6  -3  221.40    9.29
   3  -6   3  191.34    8.75
   3  -6   3  194.00    8.33
   3  -6  -3  232.37    9.34
   3   6   3  237.71    9.48
  -2  -1   9   20.00    5.64
  -2  -1  -9   16.83    5.18
   2   1   9   18.11    3.68
   2  -1   9   18.17    5.01
  -2   1  -9   20.27    4.75
   2   1  -9   24.02    5.32
   2  -1  -9   18.65    5.21
  -2   1   9   20.60    5.84
  -2  -1  -9   21.87    3.82
  -2   1  -9   17.17    3.67
   2  -7   0   15.46    3.33
   2  -7   0   15.37    4.97
   2   7   0   14.82    4.50
  -2   7   0   16.02    3.64
  -2  -7   0   17.72    5.29
  -3  -2  -8   52.93    4.87
   3  -2   8   48.32    5.69
  -3   2  -8   42.19    4.21
  -3   2   8   51.37    4.33
  -3  -2   8   38.17    3.78
  -3  -2  -8   56.45    5.73
   3  -2  -8   42.35    5.71
  -3   2  -8   44.23    5.25
   3   2  -8   52.84    6.00
  -3   2   8   43.21    5.67
  -3  -2   8   45.71    5.35
   3   2   8   39.31    4.85
  -1   4  -8   43.17    5.92
   1  -4  -8   47.16    5.26
  -1  -4  -8   50.13    5.30
   1   4  -8   48.99    5.94
  -1  -4   8   49.78    4.69
   1  -4  -8   45.68    4.56
  -1   4   8   45.75    4.99
  -1  -4  -8   42.84    4.60
  -1   4  -8   44.05    4.22
   1  -4   8   51.12    4.75
  -1  -4   8   50.52    4.93
   1   4   8   50.00    4.60
   6  -1  -1  160.44    7.51
   6  -1  -1  144.01    7.00
  -6   1  -1  150.87    8.02
  -6  -1  -1  148.83    7.52
  -6  -1   1  166.63    8.52
   6   1  -1  156.57    7.45
   6   1   1  162.62    7.23
   6  -1   1  147.43    7.36
  -6   1   1  146.43    7.24
   6   1   1  151.57    7.47
   6   1  -1  157.04    7.33
   1  -5  -7   98.49    5.52
  -1  -5   7   98.33    5.65
  -1  -5  -7   98.29    5.64
   1  -5  -7  100.96    5.66
   1   5  -7   98.06    5.98
  -1   5   7   94.50    5.83
   1   5   7   99.11    5.28
  -1  -5   7   98.69    5.41
  -1  -5  -7   90.98    5.53
  -1   5  -7  103.44    6.42
   1  -5   7  106.31    6.91
   1  -5   7   99.16    5.71
   2   7  -1   49.48    4.52
   2  -7   1   49.56    5.34
   2  -7   1   53.67    4.13
  -2  -7   1   48.10    5.10
  -2   7   1   49.11    4.49
   2   7   1   48.11    5.02
   2  -7  -1   45.13    4.25
   2  -7  -1   49.69    5.22
  -2  -7  -1   54.83    5.46
  -2   7  -1   56.09    4.61
  -5   4  -2  263.20   10.60
   5   4   2  251.29    9.87
   5  -4  -2  265.48   10.08
  -5  -4  -2  280.86   10.72
   5   4  -2  294.20   10.50
  -5   4   2  284.33   10.89
   5  -4   2  284.71    9.94
   5   4   2  261.90    9.67
   5   4  -2  288.50   11.09
  -5  -4   2  267.32   10.35
   5  -4  -2  258.01    9.77
   5   3  -4   65.05    4.66
   5   3   4   77.17    5.31
  -5   3   4   69.13    5.71
  -5  -3   4   78.24    5.59
   5  -3  -4   76.72    5.10
   5  -3  -4   72.69    6.24
   5   3  -4   64.68    6.32
  -5   3  -4   71.91    6.24
   5  -3   4   65.31    4.97
  -5  -3  -4   71.39    5.27
   5   3   4   76.04    4.94
  -1  -7   3    9.62    5.11
   1  -7  -3   13.39    5.09
   1  -7   3    6.60    4.58
  -1  -7   3   14.23    3.71
   1  -7  -3   11.93    3.47
   1  -7   3   11.02    3.66
   1   7  -3   15.62    4.49
  -1   7  -3   12.79    3.39
  -1  -7  -3   15.56    4.39
   1   7   3   17.87    5.49
  -1   7   3   14.28    4.50
   5   2   5    7.02    3.18
   5   2   5    9.12    3.59
   5   2  -5   11.32    5.22
   5  -2  -5   11.09    5.80
   5  -2   5    5.57    5.03
   5   2  -5    4.72    3.68
   5  -2  -5   10.28    3.87
  -5  -2   5    6.40    4.21
  -5   2   5    4.80    3.90
  -5   2  -5    4.15    5.19
  -5  -2  -5   12.63    5.01
  -5   2  -5    7.84    2.82
   6   0  -2    4.36    3.34
  -6   0   2    1.88    4.05
   6   0   2    1.16    2.78
  -6   0  -2   -0.28    4.98
   6   0   2    3.99    4.50
   6   0  -2    1.98    4.73
   2   6  -5    1.91    4.87
  -2  -6  -5    2.79    4.32
   2   6   5    9.55    3.66
   2  -6   5    3.35    3.19
   2   6   5    6.69    2.92
   2  -6   5    0.94    5.42
   2  -6  -5    3.40    4.10
  -2  -6   5    3.40    3.15
   2  -6  -5    1.28    4.05
   2  -6  -5    9.18    4.68
  -2  -6   5    3.52    3.45
  -2   6  -5    1.54    3.52
   4  -2  -7    7.58    4.79
   4   2  -7    4.19    5.59
  -4   2  -7    8.94    5.15
  -4  -2  -7    4.93    5.20
   4  -2   7    0.99    5.12
  -4  -2  -7    0.18    3.71
  -4   2   7    3.66    3.20
   4   2   7    7.07    4.07
  -4  -2   7    3.82    3.61
  -4  -2   7    6.49    3.42
  -4   2  -7    6.26    3.92
   4  -2  -7    4.45    3.91
   0  -3  -9   74.12    6.68
   0   3  -9   68.63    5.09
   0   3  -9   86.13    6.85
   0   3   9   85.26    5.85
   0  -3  -9   83.94    4.95
   0  -3   9   80.08    6.15
   6   1  -2  377.67   12.69
   6  -1  -2  295.76   10.67
  -6   1  -2  303.91   11.94
   6  -1  -2  295.71   11.04
  -6  -1   2  326.49   12.17
   6   1  -2  376.14   12.78
  -6   1   2  367.35   12.90
   6   1   2  302.61   10.47
   6   1   2  295.47   10.93
   0  -6  -6  106.85    5.42
   0  -6  -6  100.24    5.98
   0  -6   6   99.23    5.39
   0   6   6  100.68    5.39
   0  -6   6  107.47    5.49
   0   6  -6  103.18    6.69
   2   7   2  135.86    6.80
  -2  -7  -2  124.52    6.00
  -2  -7   2  130.12    6.96
  -2  -7   2  125.02    5.99
   2  -7  -2  133.29    6.80
  -2   7   2  128.67    6.00
   2   7  -2  140.85    7.08
  -2   7  -2  149.78    7.25
   2  -7   2  130.73    6.89
   2  -7  -2  123.75    6.53
   2  -7   2  124.40    5.84
   6  -2   0 1038.63   25.85
  -6  -2   0  983.24   26.34
  -6   2   0  967.40   25.97
   6   2   0  990.56   25.25
   6   2   0 1006.41   26.64
   2  -2  -9   80.60    5.20
   2  -2   9   74.85    6.23
  -2   2  -9   73.02    5.25
  -2   2  -9   75.85    5.58
   2   2  -9   73.32    7.48
   2   2   9   82.61    6.19
  -2  -2  -9   77.40    5.23
  -2  -2  -9   68.99    5.40
  -2  -2   9   79.29    6.01
  -2   2   9   76.75    6.18
  -1  -3  -9  232.16    9.08
   1  -3  -9  196.34    8.42
  -1  -3   9  175.72    8.45
   1  -3   9  242.64   10.03
  -1   3   9  233.56    9.72
   1   3  -9  227.24    9.77
  -1   3  -9  192.09    9.00
   1  -3  -9  192.77    9.43
  -1  -3  -9  235.53    9.82
  -1   3  -9  182.83    8.41
   1   3   9  181.19    7.51
  -6   2   1    1.35    5.03
   6   2  -1    3.53    4.34
   6  -2   1    2.62    4.39
  -6  -2   1    5.38    3.81
  -6  -2  -1   -5.04    5.51
   6  -2  -1    4.60    5.10
   6  -2  -1    1.78    2.64
  -6   2  -1    1.06    4.48
   6   2  -1    2.29    3.98
   6   2   1    9.31    3.88
   6   2   1    3.69    3.03
  -4   5   4  294.33   10.53
   4  -5  -4  260.34   10.54
  -4  -5   4  254.97    9.86
  -4  -5  -4  285.24   10.44
   4   5   4  259.72    9.44
   4   5  -4  292.56   10.56
  -4   5  -4  263.49    9.92
   4   5   4  256.63    9.23
  -4  -5   4  278.98   10.42
  -4   5  -4  286.72   10.70
   4  -5   4  288.14    9.95
   4  -5  -4  278.93   10.27
  -3  -4   7  221.20    8.80
   3  -4   7  190.45    7.90
   3  -4  -7  223.75    9.26
  -3   4  -7  218.65    8.92
   3   4  -7  186.56    8.34
   3  -4  -7  211.59    8.66
  -3  -4  -7  185.86    8.08
  -3   4  -7  220.16    9.68
  -3  -4  -7  192.61    7.96
   3  -4  -7  218.32    9.84
   3   4   7  232.62    9.16
  -3  -4   7  210.55    8.89
   0  -7   4  281.98   10.93
   0   7  -4  282.82   10.04
   0  -7   4  281.55   10.52
   0  -7  -4  273.93    9.73
   0   7   4  267.82    9.93
   0   7   4  279.94   10.51
   5   0  -6   35.40    4.89
  -5   0  -6   27.93    5.07
   5   0  -6   31.85    5.90
   5   0   6   25.97    4.86
  -5   0  -6   33.66    4.25
  -5   0   6   40.08    4.68
   5   4  -3  460.03   14.37
   5   4  -3  493.68   15.56
  -5  -4   3  503.70   15.52
  -5   4   3  496.11   15.57
   5  -4  -3  506.35   15.44
  -5   4  -3  516.82   15.93
  -5  -4  -3  464.90   14.57
   5  -4   3  487.75   14.98
   5   4   3  505.75   14.88
   5  -4  -3  491.55   15.10
   5   4   3  489.26   15.02
  -1  -6   6  281.37   10.55
   1  -6   6  284.94   10.05
   1   6  -6  310.73   11.72
  -1   6  -6  290.19   10.65
   1  -6  -6  290.12   10.93
  -1  -6  -6  302.01   10.28
  -1  -6  -6  284.83   10.61
   1  -6  -6  297.90   11.05
  -1   6   6  317.15   11.37
   1   6   6  296.72   10.47
  -1  -6   6  291.49   10.71
   1  -6   6  302.66   10.60
  -3   6  -4   44.72    5.04
   3   6  -4   21.34    5.72
   3   6   4   41.66    4.48
   3  -6  -4   36.74    4.81
  -3  -6   4   36.92    5.00
   3  -6   4   26.71    5.90
  -3  -6   4   41.50    4.68
   3  -6   4   24.79    5.21
   3  -6  -4   36.27    5.38
  -3  -6  -4   23.81    4.74
   3  -6  -4   36.80    4.85
   0   0 -10  387.01   12.53
   0   0  10  387.19   13.07
  -6   0   3    1.23    3.51
   6   0   3   -0.11    3.16
   6   0  -3    0.94    5.01
   6   0   3   -0.41    2.85
   6   0  -3    3.48    3.44
  -6   0  -3   -0.94    5.95
   5   1   6   69.84    4.74
   5  -1   6   72.11    5.04
   5  -1  -6   74.46    6.27
  -5  -1   6   67.91    5.14
  -5  -1  -6   72.84    6.24
   5   1  -6   70.68    5.96
  -5   1  -6   66.37    6.43
  -5   1   6   71.15    5.22
   5   1  -6   69.11    6.17
  -5   1  -6   72.06    4.97
   5  -1  -6   62.77    6.52
   5   1   6   75.98    5.71
   3  -5  -6   98.64    6.43
   3   5  -6  111.04    6.66
  -3  -5   6  101.60    5.74
  -3  -5   6   96.58    5.88
  -3   5  -6   97.32    6.06
   3   5   6   91.26    6.12
  -3  -5  -6  112.95    6.85
   3  -5  -6   95.70    5.87
   3  -5  -6  111.41    7.27
  -3   5  -6   96.41    6.31
   3  -5   6   96.75    5.20
   3   5   6  108.13    6.23
  -2  -4   8   51.52    4.44
  -2  -4  -8   56.14    5.73
   2   4  -8   56.32    6.93
  -2   4  -8   52.82    5.63
  -2  -4  -8   48.52    5.68
   2  -4   8   49.19    5.91
   2   4   8   50.73    4.60
  -2   4  -8   45.31    5.32
  -2   4   8   59.55    6.39
   2  -4  -8   48.24    4.56
  -2  -4   8   49.23    5.28
   2  -4  -8   47.82    5.47
  -4   6   0  225.12    8.87
   4   6   0  231.74    9.67
  -4  -6   0  236.61   10.08
   4  -6   0  222.67    9.04
   2   5   7  118.81    6.65
  -2  -5   7  126.70    7.85
  -2   5   7  146.46    7.87
   2  -5  -7  113.09    6.42
  -2  -5   7  116.18    6.31
  -2  -5  -7  127.27    7.16
  -2   5  -7  110.19    6.88
  -2  -5  -7  132.35    7.74
   2  -5  -7  122.94    7.53
  -2   5  -7  109.13    6.69
   2   5  -7  141.76    8.67
   2  -5   7  129.50    6.84
  -1  -7  -4   75.11    6.35
   1  -7  -4   51.32    5.67
   1  -7   4   71.40    4.86
  -1   7  -4   42.23    5.09
  -1  -7   4   45.34    5.68
   1   7  -4   69.70    6.07
   1   7   4   45.06    6.38
  -1  -7   4   42.31    4.20
   1  -7   4   71.66    5.00
   1  -7  -4   44.53    4.64
  -1   7   4   69.14    4.89
   1   7   4   40.49    3.78
   0   1 -10   35.28    5.93
   0   1  10   40.09    4.41
   0  -1 -10   35.86    6.16
   0  -1  10   39.27    4.97
  -6  -1   3   15.13    4.08
   6  -1   3   24.72    4.70
   6   1   3   15.29    3.69
   6  -1  -3   20.05    4.59
   6  -1  -3   18.74    4.46
  -6  -1  -3   15.85    5.48
  -6   1   3   18.41    4.59
   6   1  -3   20.82    4.87
   6   1  -3   16.67    4.12
   6   1   3   15.58    5.17
  -6   1  -3   25.53    5.84
   6   2  -2   80.28    5.57
  -6   2  -2   66.01    7.16
   6  -2   2   87.64    5.55
   6   2   2   70.56    5.25
  -6  -2  -2   90.06    7.46
   6  -2  -2   66.55    6.62
   6   2   2   67.57    5.13
  -6  -2   2   62.72    6.18
  -6   2   2   78.66    6.59
   6  -2  -2   58.22    4.77
   6   2  -2   78.61    6.09
   3   3   8  125.28    7.23
   3  -3   8  109.17    6.27
  -3   3  -8  134.48    6.97
   3  -3  -8  126.72    7.66
  -3  -3  -8  115.23    6.79
   3   3  -8  103.74    7.65
  -3   3  -8  120.84    7.58
  -3  -3  -8  115.42    7.08
  -3   3   8  115.14    7.64
  -3   3   8  105.87    5.80
  -3  -3   8  108.62    5.91
  -3  -3   8  129.72    7.97
  -2   7   3    0.13    3.59
  -2  -7   3   -0.71    3.35
   2  -7   3    1.54    4.13
   2   7  -3    0.25    4.17
  -2   7  -3    3.25    3.33
   2   7   3    1.54    4.10
   2  -7  -3    2.10    3.84
   2  -7  -3    6.47    4.12
  -2  -7  -3    2.42    4.49
  -2  -7   3    2.73    2.87
   2  -7   3    6.38    4.84
   4   6  -1   24.61    4.34
  -4  -6   1   34.48    5.52
  -4  -6  -1   19.08    5.52
  -4   6  -1   36.31    4.70
  -4  -6   1   36.56    3.82
  -4   6  -1   35.22    3.72
  -4   6   1   24.46    3.63
   4  -6  -1   41.31    5.65
   4  -6   1   24.65    4.91
   4  -6  -1   44.47    6.27
   4   6   1   41.72    5.88
   1   0  10    7.02    4.45
   1   0 -10    5.60    5.20
  -1   0 -10    6.24    3.88
  -1   0  10    4.90    4.23
  -1   0 -10    2.93    3.19
  -5   3   5  163.77    8.10
   5  -3  -5  144.35    7.43
   5   3  -5  152.97    7.71
  -5  -3   5  152.53    7.73
  -5   3  -5  158.95    9.00
  -5  -3  -5  141.49    8.11
   5  -3   5  155.05    8.62
   5   3   5  141.92    7.47
   5  -3  -5  160.20    8.00
   5   3   5  151.56    7.11
   4  -4   6  394.46   13.43
   4  -4  -6  333.56   12.32
   4   4  -6  385.35   13.43
  -4   4  -6  326.79   11.44
  -4   4  -6  330.63   11.85
   4   4   6  317.00   11.39
   4   4   6  345.17   11.82
  -4   4   6  393.73   13.07
  -4  -4   6  314.28   11.52
  -4  -4  -6  368.22   13.19
   4  -4  -6  322.45   12.20
  -4  -4   6  324.31   12.61
   3   0   9  636.73   12.83
  -3   0   9  625.67   20.17
  -3   0  -9  629.44   19.61
  -3   0  -9  647.42   12.50
   3   0  -9  639.95   14.21
  -1  -1 -10   13.74    6.07
   1   1 -10   20.90    6.64
  -1   1 -10   13.64    3.43
   1  -1 -10   10.00    4.42
  -1   1 -10    7.84    4.47
  -1  -1 -10   17.98    3.57
  -1   1  10   15.06    4.92
  -1  -1  10   12.60    5.57
   1   1  10   13.86    4.23
   1  -1  10   12.47    5.20
  -4   0  -8   50.81    4.67
  -4   0   8   49.26    4.50
  -4   0   8   48.14    5.34
  -4   0  -8   50.75    6.56
   4   0   8   40.31    4.79
   4   0  -8   46.62    6.21
  -4  -3  -7  281.99   10.25
  -4   3   7  280.45   10.60
   4  -3  -7  261.84   10.65
  -4   3  -7  266.01   10.12
  -4   3  -7  235.75    9.98
  -4  -3   7  252.76   10.20
  -4  -3   7  256.76   11.00
   4   3  -7  281.53   11.86
  -4  -3  -7  277.46    9.92
   4   3   7  263.39   10.27
   4  -3  -7  266.11   10.40
   4  -3   7  281.10   10.49
  -3   1   9  299.98   12.21
   3   1   9  274.71    9.89
   3  -1   9  295.34   10.49
  -3  -1  -9  322.33   11.97
  -3  -1   9  285.12   11.75
   3   1  -9  310.64   11.41
   3  -1  -9  304.79   11.31
  -3   1  -9  290.14   10.91
  -3   1  -9  280.93   11.06
  -3  -1  -9  310.74   11.38
   4   6  -2   32.44    6.09
  -4  -6  -2   33.56    6.25
  -4  -6   2   33.26    4.35
  -4   6   2   29.14    4.00
  -4   6  -2   37.17    5.63
   4  -6  -2   35.06    4.38
  -4  -6   2   32.57    3.61
   4  -6   2   35.90    5.60
   4   6   2   34.81    5.65
  -4   6  -2   30.04    3.78
   4  -6  -2   30.81    4.76
  -5   5   0  137.10    8.39
   5  -5   0  146.98    7.67
   5   5   0  132.39    6.90
   5   5   0  126.53    7.47
  -5  -5   0  134.70    7.64
   3  -7   0    1.49    5.08
   3  -7   0    0.69    4.07
  -3   7   0    1.50    3.05
   3   7   0    3.46    5.04
  -3  -7   0    1.56    5.20
  -5   2  -6  136.37    6.66
  -5  -2   6  129.29    6.89
  -5  -2  -6  129.01    7.41
   5   2   6  143.31    7.26
  -5   2   6  127.98    6.80
   5  -2   6  134.58    8.01
   5   2   6  148.20    7.53
   5  -2  -6  141.76    8.32
   5   2  -6  135.21    7.79
   5  -2  -6  145.60    8.05
  -5   2  -6  139.61    7.86
  -4   1   8  583.94   18.04
  -4  -1   8  565.80   18.56
   4  -1  -8  626.19   19.53
   4   1  -8  587.41   19.23
  -4  -1   8  639.77   13.14
  -4  -1  -8  616.58   19.07
   4  -1   8  594.89   17.97
   4   1   8  652.78   13.20
  -4   1  -8  670.42   14.09
  -4   1  -8  620.26   18.18
  -4   1   8  629.21   19.38
  -4  -1  -8  615.36   18.21
  -6  -3   0  143.54    7.54
   6  -3   0  150.56    8.06
   6   3   0  143.03    7.48
  -6   3   0  141.94    7.52
   6   3   0  151.18    7.51
   5  -4  -4   80.50    5.34
  -5  -4   4   87.02    6.42
   5  -4  -4   80.07    6.53
   5   4  -4   93.84    6.33
  -5   4  -4   91.62    7.03
  -5   4   4   92.17    6.45
   5  -4   4   97.80    5.87
  -5  -4  -4   84.33    6.55
  -5  -4   4   76.81    5.71
   5   4   4   78.77    5.12
   5   4   4   80.28    6.12
  -2   3  -9   60.92    5.43
   2  -3  -9   63.93    6.60
   2   3  -9   65.32    5.67
   2  -3   9   71.99    5.43
  -2  -3   9   50.99    4.37
  -2   3  -9   62.75    5.66
  -2  -3  -9   71.83    5.64
   2  -3  -9   61.13    4.64
  -2   3   9   64.69    5.83
  -2  -3   9   57.02    5.54
   2   3   9   61.74    5.59
  -2  -3  -9   67.84    6.58
   0   5   8  512.03   15.99
   0  -5   8  494.04   15.75
   0  -5   8  477.90   16.16
   0  -5  -8  484.93   15.01
   0  -5  -8  474.63   15.35
   0   5  -8  496.62   16.17
   5   5  -1  294.88   10.80
   5  -5   1  297.12   11.47
  -5   5   1  258.36    9.38
   5   5   1  270.48   10.84
   5   5  -1  300.10   11.31
  -5  -5   1  281.33   11.49
  -5  -5  -1  306.43   11.81
  -5   5  -1  264.99   10.95
  -5   5   1  300.87   10.92
   5  -5  -1  285.23   10.68
   5   5   1  267.40   10.26
   0  -2  10   58.30    5.22
   0   2  10   48.78    4.65
   0   2 -10   56.77    5.44
   0  -2 -10   50.28    6.24
   0  -2 -10   58.42    4.25
   6   2  -3   10.36    4.26
  -6  -2   3    4.10    5.26
   6   2   3    3.66    3.47
   6   2   3    6.01    4.34
   6  -2  -3    4.88    3.94
   6   2  -3   11.77    5.24
  -6  -2  -3    8.04    5.85
   6  -2   3    4.46    5.25
  -6   2  -3    5.94    6.24
  -6   2   3    8.91    3.82
   6  -2  -3    5.57    5.28
  -3  -7   1  284.84   10.44
  -3   7  -1  289.33   10.45
   3  -7  -1  293.69   11.49
   3   7  -1  275.97   10.60
  -3   7   1  270.06    9.93
   3  -7   1  270.22   10.59
   3  -7  -1  297.77   11.60
   3  -7   1  291.87   11.02
   3   7   1  287.57   10.89
  -3  -7  -1  293.98   10.68
  -6   0  -4   82.96    7.35
   6   0   4   70.21    4.59
   6   0  -4   86.09    6.02
   6   0   4   78.16    5.86
  -6   0   4   80.52    6.14
   6   0  -4   74.48    5.72
   2   6  -6  499.81   15.70
   2  -6  -6  521.75   16.94
  -2   6  -6  505.73   16.65
   2  -6   6  512.03   16.68
   2  -6   6  477.31   14.68
  -2  -6   6  510.97   15.96
   2  -6  -6  532.10   17.02
   2   6   6  495.99   15.16
   2   6   6  514.29   16.65
  -2  -6   6  530.29   16.72
  -2  -6  -6  522.25   16.72
   2  -6  -6  508.18   16.17
  -6  -3   1  203.17    8.79
   6  -3   1  198.56    8.54
   6  -3  -1  198.72    8.63
   6   3   1  188.46    8.24
  -6  -3  -1  183.56    9.36
   6   3   1  193.19    9.13
  -6   3  -1  186.75    9.86
   6   3  -1  192.31    8.64
  -6   3   1  186.21    9.48
   6   3  -1  195.66    9.55
  -4   5  -5   92.29    6.39
  -4   5   5   89.91    5.61
   4  -5  -5  105.68    7.00
  -4   5  -5   94.25    5.55
   4   5  -5   87.01    6.45
   4   5   5  101.31    6.00
   4  -5   5   98.87    6.92
   4  -5  -5   85.58    6.82
  -4  -5   5   87.95    6.23
  -4  -5   5   87.17    6.00
  -4  -5  -5   89.91    6.68
   4   5   5   96.52    5.13
   0   7  -5   10.02    4.54
   0  -7   5    9.78    4.39
   0   7   5   10.85    4.93
   0  -7   5    9.24    4.55
   0   7   5   12.33    3.59
   0  -7  -5    9.16    5.29
   0   4  -9    8.88    3.30
   0  -4  -9   13.69    3.41
   0  -4   9    9.82    5.59
   0   4   9   16.62    4.98
   0  -4  -9   11.34    5.00
   0   4  -9    9.46    4.21
   0  -8   0  305.24   11.85
   0  -8   0  283.18   10.48
   0   8   0  313.95   11.00
   6   1   4  492.53   15.78
   6   1  -4  461.52   14.87
   6  -1   4  476.15   14.96
   6   1  -4  480.15   15.00
   6  -1  -4  516.73   16.85
   6   1   4  476.47   14.48
  -6  -1  -4  473.30   15.75
   6  -1  -4  448.45   15.40
  -6   1  -4  485.84   16.17
  -6   1   4  472.67   15.33
  -6  -1   4  477.03   15.77
   3   6  -5  125.99    8.21
   3   6   5  115.30    7.28
   3  -6  -5  109.26    7.58
   3  -6  -5  112.93    6.91
  -3   6  -5  104.37    6.80
  -3  -6  -5  131.62    7.26
   3  -6   5  126.23    6.41
   3   6   5  100.46    4.98
  -3  -6   5  110.60    6.63
  -3   6  -5  107.21    6.37
   3  -6  -5  113.64    6.83
  -3  -6   5  115.56    7.46
  -1  -5  -8  209.12    9.48
   1   5  -8  208.82    9.25
   1   5   8  252.81    9.82
   1  -5  -8  237.05   10.06
   1  -5  -8  230.79    9.46
  -1  -5   8  218.93    9.64
  -1   5  -8  237.06    9.96
  -1  -5  -8  223.98    9.55
   1  -5   8  216.86    9.46
  -1  -5   8  228.92    9.55
  -1   5   8  220.47    9.23
   2   7   4   71.34    6.22
  -2  -7   4   66.63    4.93
  -2  -7   4   67.29    6.16
  -2   7  -4   73.09    5.34
   2  -7   4   45.58    4.47
  -2   7   4   54.74    5.46
   2   7  -4   47.79    6.81
  -2  -7  -4   56.66    6.71
   2  -7  -4   61.47    5.89
   2  -7   4   51.76    6.72
   2  -7  -4   69.22    5.61
  -1   2  10   42.18    5.74
   1  -2 -10   45.87    6.49
   1  -2  10   39.18    5.55
  -1   2 -10   44.96    6.56
   1   2 -10   34.01    6.31
  -1  -2 -10   37.78    4.40
   1   2  10   39.68    5.47
  -1  -2  10   37.75    5.18
  -1   2 -10   37.38    4.19
  -1  -2 -10   40.20    5.44
   0  -8  -1  587.30   17.79
   0  -8   1  539.50   17.99
   0   8   1  594.09   17.83
   0  -8   1  573.37   17.07
   0   8  -1  578.21   17.50
   5   5   2   88.13    5.01
   5  -5  -2   86.93    5.23
  -5  -5   2   94.23    6.37
  -5   5   2  124.65    7.34
  -5   5  -2   80.89    7.10
   5   5   2   88.50    5.27
  -5  -5  -2  115.40    7.46
   5  -5  -2   85.36    5.85
   3   7   2  297.62   11.23
   3  -7  -2  279.65   11.14
   3  -7   2  279.67   10.34
  -3  -7   2  277.53   11.02
   3  -7  -2  286.16   11.07
   3  -7   2  285.72   10.57
   3   7  -2  267.82   10.79
  -3   7  -2  271.57   10.05
  -3   7   2  266.90    9.90
  -3  -7  -2  310.25   11.12
   0  -6   7   97.48    6.61
   0  -6   7   99.00    6.23
   0   6  -7   98.19    6.11
   0  -6  -7   98.99    5.62
   0  -6  -7  102.53    6.12
   0   6   7  102.57    6.02
   2   0 -10  206.20    9.47
  -2   0 -10  202.56    8.82
  -2   0  10  209.01    9.63
   2   0  10  197.93    9.09
  -2   0 -10  200.15    9.46
   6   3  -2  308.65   11.78
   6  -3  -2  256.90   11.05
   6  -3   2  315.01   11.75
  -6   3  -2  294.35   11.76
   6  -3  -2  284.71   11.16
  -6  -3   2  316.60   12.03
   6   3  -2  306.48   11.85
   6   3   2  278.86    9.90
  -6  -3  -2  283.59   11.26
  -6   3   2  294.13   11.95
   6   3   2  302.64   11.49
  -4  -6   3  173.14    8.46
  -4  -6  -3  141.05    7.19
   4  -6   3  141.43    7.34
   4  -6  -3  177.41    7.88
  -4   6  -3  174.50    8.44
   4  -6  -3  163.27    7.64
   4   6  -3  140.42    7.67
  -4   6  -3  160.34    7.74
  -4  -6   3  173.46    7.89
   4   6   3  164.21    8.26
   4  -6  -3  190.74    9.14
   3  -2  -9  437.74   15.07
  -3   2  -9  475.54   14.97
   3   2  -9  427.71   14.24
   3  -2   9  410.34   13.67
  -3  -2  -9  412.04   14.00
  -3   2  -9  465.78   14.98
   3   2   9  463.61   14.77
  -3  -2   9  457.49   15.55
  -3   2   9  401.64   14.18
  -3  -2  -9  389.14   12.86
   1   7   5  127.75    6.39
  -1   7   5  145.62    8.15
  -1  -7   5  146.67    7.86
   1  -7  -5  129.81    7.32
  -1   7   5  127.23    6.97
  -1  -7   5  150.44    7.56
   1  -7   5  139.98    7.71
  -1   7  -5  144.90    7.67
   1   7  -5  139.68    8.03
   1   7   5  138.63    7.71
   1  -7   5  131.25    7.73
  -1  -7  -5  139.53    7.69
   1  -4   9  429.99   13.80
  -1  -4   9  453.84   15.59
   1   4   9  457.75   14.33
  -1   4   9  395.85   13.18
   1   4  -9  427.08   14.13
  -1  -4  -9  406.57   13.69
   1  -4  -9  461.33   15.47
  -1   4  -9  437.19   14.58
  -1  -4   9  430.73   14.30
  -1   4  -9  429.11   14.02
   1  -4  -9  467.65   14.84
  -1  -4  -9  411.34   13.58
   1   8   0  238.62   10.20
  -1  -8   0  223.19    8.98
   1  -8   0  223.24    9.75
   1  -8   0  230.45    9.11
  -1   8   0  227.65    9.08
   4  -2  -8   21.82    5.24
  -4  -2   8   18.14    3.42
   4  -2   8   16.86    4.11
  -4  -2   8   20.49    5.34
   4   2  -8   19.99    5.94
  -4   2   8   22.92    5.27
   4   2   8   20.95    4.65
  -4  -2  -8   19.69    4.68
  -4   2  -8   18.85    5.57
  -4   2   8   20.72    3.78
  -4  -2  -8   27.77    5.30
  -4   2  -8   20.89    4.42
   2  -1  10   98.80    6.78
  -2  -1 -10  111.39    7.06
  -2  -1  10   98.78    6.66
  -2   1  10  107.25    7.90
  -2  -1 -10  105.65    6.45
  -2   1 -10  106.15    6.66
  -2   1 -10  101.57    5.53
   2  -1 -10  102.20    7.20
   2   1 -10  102.12    7.43
   2   1  10  111.85    7.77
  -1  -8  -1   97.02    6.92
   1  -8   1  102.15    5.62
   1  -8  -1   80.57    5.50
  -1   8   1  100.09    5.86
  -1   8  -1   87.34    5.78
   1   8   1   85.62    5.63
   1  -8  -1   87.39    6.23
   1  -8   1   98.04    6.28
  -1  -8   1   85.56    7.10
   1   8  -1  101.99    6.61
  -5   0   7  601.86   18.25
   5   0  -7  565.25   16.81
   5   0  -7  552.75   18.09
   5   0   7  526.29   15.65
  -5   0  -7  623.76   18.58
  -5   0  -7  593.24   17.95
   0  -8  -2    2.03    6.03
   0  -8   2    4.99    5.61
   0   8  -2    0.16    4.96
   0  -8  -2    2.10    3.05
   0  -8   2    1.20    2.85
   0   8   2   -3.26    5.24
  -1  -6   7  379.74   12.47
  -1   6   7  346.25   12.00
   1  -6   7  339.95   12.52
   1  -6  -7  395.92   13.90
  -1  -6  -7  342.34   12.69
   1  -6  -7  364.32   12.83
   1  -6   7  324.40   11.45
   1   6   7  388.01   13.25
  -1  -6   7  382.93   13.48
   1   6  -7  343.80   12.20
  -1   6  -7  410.97   13.88
  -6   2   4  195.51    8.93
   6  -2  -4  149.82    7.29
   6   2  -4  185.88    9.48
   6  -2  -4  168.92    9.07
   6   2   4  157.22    7.39
   6  -2   4  183.54    8.14
   6   2   4  159.41    7.72
   6   2  -4  185.98    8.96
  -6  -2   4  158.43    8.58
  -6  -2  -4  197.79    9.36
  -6   2  -4  170.04    9.56
   3  -4  -8    9.41    5.72
  -3  -4   8    3.31    4.58
  -3   4   8    1.58    5.85
  -3  -4   8    3.99    3.45
  -3  -4  -8    7.96    4.11
  -3   4  -8    6.80    3.95
   3   4  -8    8.79    5.76
  -3   4  -8    5.26    4.17
   3  -4  -8    5.66    4.40
   3   4   8    8.58    4.69
   3  -4   8    6.73    4.74
  -3  -4  -8    3.96    3.42
  -5   1   7  460.10   14.84
   5  -1  -7  437.36   14.70
  -5  -1   7  449.24   16.16
  -5  -1  -7  447.03   14.08
   5  -1  -7  464.01   15.96
  -5  -1   7  450.81   14.55
   5   1  -7  439.28   14.42
  -5  -1  -7  460.17   14.86
   5  -1   7  435.11   14.32
   5   1   7  446.31   14.22
  -5   1  -7  480.39   15.43
  -5   1  -7  417.97   14.58
  -3  -5   7  116.54    6.83
  -3  -5   7  112.30    6.33
  -3   5  -7  120.22    7.05
  -3   5  -7  112.37    7.21
  -3  -5  -7  108.98    6.90
   3  -5   7  110.95    7.15
   3  -5  -7  129.53    7.35
  -3  -5  -7  116.33    6.69
   3   5   7  130.40    7.34
   3   5  -7  117.57    7.06
   3  -5  -7  113.15    7.25
   3  -5  -7  110.17    6.14
   5  -3  -6   28.04    6.75
  -5  -3   6   24.81    4.27
   5   3   6   26.81    5.82
  -5   3   6   28.25    5.24
   5  -3   6   24.60    5.71
   5  -3  -6   31.05    5.66
  -5   3  -6   28.36    3.61
  -5  -3   6   23.01    4.40
  -5  -3  -6   27.44    4.56
   5   3   6   32.62    4.89
  -5   3  -6   30.63    5.85
   5   3  -6   20.07    6.63
  -5  -5  -3   26.42    5.13
   5   5   3   18.55    4.93
   5   5   3   20.07    3.55
   5  -5  -3   15.15    4.33
   5  -5   3   31.53    4.65
   5  -5  -3   15.16    3.94
   5   5  -3   27.37    6.32
  -5   5   3   22.13    5.10
  -5   5  -3   26.24    5.25
  -5  -5   3   18.57    4.66
  -5  -5   3   16.01    4.29
   3  -7  -3   -2.51    5.53
   3  -7  -3   -0.90    3.78
  -3   7  -3    1.34    4.16
   3   7  -3   -1.07    5.06
  -3  -7  -3   -4.96    4.59
  -3  -7   3    3.73    4.16
  -3   7   3    4.52    4.30
   3  -7   3    3.38    5.93
   3  -7   3    2.43    3.70
  -3  -7   3   -0.50    3.02
   3   7   3   -2.48    4.96
  -1  -8   2    1.10    2.38
   1  -8   2   -2.60    4.40
   1  -8  -2   -1.03    3.07
  -1   8   2   -1.25    3.20
   1   8   2    0.75    3.94
   1   8  -2    1.47    4.10
   1  -8  -2    1.79    4.91
  -1  -8  -2    8.09    6.07
  -1   8  -2    6.02    4.41
  -1  -8   2   -0.50    5.93
   1  -8   2    1.78    3.69
   0   3 -10   34.54    5.39
   0   3 -10   28.50    3.69
   0  -3 -10   35.37    4.82
   0  -3  10   31.10    4.84
   0   3  10   32.75    5.03
   0  -3 -10   33.10    3.86
   6   3  -3   55.80    6.50
  -6   3   3   60.49    5.57
   6   3   3   50.23    5.60
  -6   3  -3   46.03    5.82
   6   3  -3   54.46    6.13
   6  -3  -3   48.48    4.82
   6   3   3   47.31    4.95
   6  -3  -3   46.77    4.33
   6  -3   3   60.88    5.14
  -6  -3   3   43.68    4.48
  -6  -3  -3   58.71    5.62
   5   4  -5    6.04    5.44
   5   4   5    6.33    4.55
   5  -4   5    9.23    5.32
   5   4   5    2.58    3.27
   5  -4  -5    3.48    4.83
  -5   4  -5    4.08    6.67
  -5  -4  -5    4.10    6.17
  -5  -4   5    2.35    5.39
  -5  -4   5    5.00    5.41
  -5   4   5    8.23    4.59
   5  -4  -5    0.60    3.82
   6   0   5  188.99    8.01
   6   0  -5  210.03    9.84
  -6   0  -5  201.49   10.05
   6   0  -5  212.90   10.22
   6   0   5  209.63    8.64
  -6   0   5  224.80    9.93
  -2   5  -8  522.40   16.62
   2  -5  -8  511.73   16.46
  -2  -5   8  510.50   16.34
  -2  -5  -8  500.91   16.22
  -2   5   8  480.64   15.87
  -2  -5  -8  462.54   14.18
   2  -5   8  485.09   15.71
   2   5   8  526.90   16.71
  -2  -5   8  503.12   16.51
  -2   5  -8  499.81   15.93
   2  -5  -8  516.96   16.70
   2   5  -8  493.33   16.21
   4   4   7   52.62    5.44
   4   4  -7   52.60    5.52
  -4   4  -7   51.51    4.54
  -4   4  -7   46.55    6.17
   4  -4  -7   53.04    6.52
  -4   4   7   47.65    4.72
   4   4   7   58.88    4.99
   4  -4  -7   54.51    6.02
   4  -4   7   46.09    5.41
  -4  -4  -7   47.62    5.60
  -4  -4   7   51.52    5.26
  -4  -4   7   50.13    6.32
   2   2  10  187.52    8.63
  -2  -2  10  191.00    9.54
  -2  -2 -10  226.53    9.19
   2   2 -10  212.47    9.27
  -2   2 -10  193.05    8.64
  -2   2  10  217.63   10.18
   2  -2 -10  192.34    9.56
  -2  -2 -10  219.44    9.42
   2  -2  10  197.90    8.87
  -2   2 -10  181.35    8.65
   4   6   4   99.42    6.50
   4  -6   4   94.96    6.46
   4   6   4   83.86    4.90
  -4  -6  -4   81.44    6.62
  -4   6  -4   90.40    6.02
   4  -6  -4  104.45    6.78
  -4   6  -4   96.40    5.58
   4   6  -4   90.58    7.18
   4  -6  -4  101.82    6.43
  -4  -6   4  105.48    6.04
  -4  -6   4  101.64    5.97
   4  -6  -4  101.90    6.64
   0   8  -3  589.22   17.87
   0  -8   3  569.78   17.18
   0  -8  -3  590.22   17.73
   0  -8   3  586.27   17.74
   0   8   3  605.36   18.51
   6  -1  -5   48.53    5.96
   6   1  -5   45.75    5.96
  -6  -1  -5   43.77    7.05
  -6   1   5   53.24    6.10
   6   1  -5   52.78    6.37
   6  -1  -5   58.31    5.49
   6   1   5   55.58    4.91
  -6   1  -5   52.84    7.01
  -6  -1   5   62.78    6.35
   6  -1   5   49.26    6.26
   6   1   5   56.53    4.34
  -1  -3  10   -0.19    5.82
  -1  -3 -10    1.72    4.86
   1   3  10    0.41    3.23
   1  -3 -10    4.91    2.97
  -1   3  10    7.32    6.18
  -1  -3 -10    3.19    3.73
  -1   3 -10    3.80    5.05
   1  -3  10    2.01    3.93
   1   3 -10    4.03    4.24
   1  -3 -10    0.13    4.93
  -1   3 -10    4.07    3.33
   6  -4   0  141.03    7.72
  -6   4   0  134.88    8.01
   6   4   0  129.32    6.97
  -6  -4   0  138.95    8.23
   6   4   0  118.85    7.34
   2  -7   5  109.72    7.64
   2   7   5  124.61    6.64
   2  -7  -5  113.32    6.20
   2  -7   5  108.83    6.33
  -2  -7  -5  119.81    7.37
   2  -7  -5  117.18    7.17
  -2  -7   5  126.81    6.76
   2  -7  -5  125.23    7.82
  -2  -7   5  117.78    6.99
  -2   7  -5  131.45    7.73
   2   7  -5  115.10    7.16
  -2  -4   9  201.24    8.85
  -2   4  -9  217.69    9.97
   2   4  -9  200.18    9.07
   2  -4  -9  212.23    9.85
  -2  -4   9  214.93    9.69
  -2   4   9  190.23    9.19
  -2  -4  -9  202.16    9.03
   2   4   9  226.33    8.90
   2  -4  -9  218.44    8.99
   2  -4   9  190.36    8.21
  -2   4  -9  219.00    9.87
  -2  -4  -9  203.00    9.15
   2  -8   0   74.40    5.79
   2  -8   0   79.99    5.46
  -2  -8   0   77.69    6.64
  -2   8   0   78.41    5.11
   2   8   0   80.89    6.26
  -4   5  -6  121.90    6.29
   4   5   6  125.83    6.95
   4   5   6  126.93    6.61
  -4  -5   6  123.26    7.87
   4  -5  -6  130.62    7.78
  -4   5   6  110.33    6.96
   4   5  -6  106.40    7.25
  -4  -5  -6  108.90    7.49
  -4  -5   6  122.53    6.93
   4  -5  -6  127.43    8.32
   4  -5   6  119.70    7.90
  -4   5  -6  126.99    8.85
   5  -2  -7  215.75    9.93
  -5   2  -7  232.42    8.97
   5   2   7  237.92    9.47
   5  -2   7  276.85   10.23
  -5  -2  -7  276.62   11.76
  -5   2   7  274.53   10.53
  -5   2  -7  221.29    9.96
  -5  -2   7  217.98    9.38
   5   2  -7  257.72   11.24
  -5  -2   7  213.87   10.66
   5  -2  -7  236.85   10.14
  -3   3  -9   65.64    5.87
   3   3  -9   46.90    6.00
   3  -3  -9   71.92    7.13
  -3  -3  -9   68.34    6.66
   3   3   9   63.56    5.68
   3  -3   9   46.16    4.65
  -3  -3   9   58.06    4.50
  -3  -3  -9   58.09    5.79
  -3   3  -9   60.50    6.02
  -3   3   9   55.43    6.92
  -3  -3   9   69.18    6.68
  -3   3   9   48.75    4.45
   0  -7  -6   29.49    4.94
   0   7   6   28.59    3.62
   0  -7   6   25.00    5.67
   0   7  -6   30.59    5.71
   0  -7   6   24.84    4.47
   6   4   1   53.78    5.26
   6  -4  -1   49.55    6.45
   6  -4   1   50.44    4.83
   6   4  -1   49.45    4.97
  -6   4   1   58.24    6.45
  -6  -4  -1   49.45    6.79
  -6   4  -1   48.60    5.42
  -6  -4   1   47.35    6.16
   6   4   1   55.77    5.55
   6   4  -1   45.20    5.41
  -2   8   1   39.25    4.72
   2  -8  -1   47.78    4.70
  -2  -8   1   56.42    4.98
   2   8  -1   47.58    6.30
  -2  -8  -1   41.50    5.36
   2   8   1   54.37    5.77
   2  -8  -1   56.80    5.05
  -2   8  -1   56.74    5.44
   2  -8   1   45.99    4.95
   2  -8   1   41.36    5.92
   4  -3   8  239.95   10.18
  -4  -3  -8  236.61    9.77
   4  -3  -8  242.10   10.69
  -4   3  -8  227.53    9.54
  -4   3   8  223.72    9.23
  -4  -3  -8  211.87    9.30
  -4  -3   8  232.53    9.92
   4   3   8  243.66    9.96
   4  -3  -8  223.13    9.39
  -4   3  -8  231.32    9.29
   4   3  -8  221.32    9.45
  -4  -3   8  212.77    9.08
   3  -6  -6  166.80    8.97
  -3  -6   6  148.54    8.09
   3   6   6  161.19    7.50
   3  -6  -6  147.44    7.74
  -3  -6   6  162.01    8.41
  -3  -6  -6  166.27    8.55
   3   6   6  163.29    8.53
  -3   6  -6  147.61    8.14
   3  -6   6  167.83    7.83
   3   6  -6  155.95    8.00
  -3   6  -6  161.12    8.34
   3  -6  -6  157.22    8.13
  -1  -8   3   28.93    3.61
  -1   8  -3   27.04    4.85
   1  -8  -3   31.67    5.89
   1   8  -3   15.18    5.24
  -1   8   3   24.02    5.58
  -1  -8   3   25.52    5.69
   1  -8   3   21.84    5.19
  -1  -8  -3   32.98    6.16
   1  -8  -3   28.01    4.42
   1  -8   3   25.65    4.08
   1   8   3   32.37    4.30
  -2  -6  -7  289.15   11.15
  -2  -6   7  284.38   11.19
   2  -6  -7  284.20   11.34
  -2   6  -7  282.57   11.68
   2   6  -7  288.82   10.87
  -2  -6  -7  303.22   11.61
   2   6   7  276.96   10.57
  -2  -6   7  271.09   10.80
   2  -6   7  297.44   11.54
   2  -6  -7  277.33   11.07
  -2   6   7  293.93   11.45
   0   0 -11   -2.27    5.31
   0   0  11   -0.59    5.85
   4   0  -9   28.47    5.82
  -4   0  -9   34.18    5.44
  -4   0   9   29.71    5.11
   4   0   9   32.08    4.35
  -4   0  -9   33.17    5.37
  -5  -5  -4   20.63    5.13
  -5   5  -4   29.15    4.63
  -5  -5   4   22.47    5.32
   5  -5   4   16.45    5.74
   5   5   4   29.98    3.78
   5  -5  -4   27.83    4.75
   5  -5  -4   31.44    4.93
   5   5   4   27.96    5.16
   5   5  -4   19.32    5.57
  -5   5   4   19.22    4.66
  -5  -5   4   30.28    4.99
   1   7  -6  182.04    8.22
   1   7   6  209.76    9.23
   1   7   6  190.43    8.27
  -1   7   6  184.44    8.55
  -1  -7   6  206.59    9.22
  -1  -7  -6  190.10    8.84
  -1   7  -6  206.82    9.57
   1  -7  -6  193.76    9.39
   1  -7   6  180.61    7.89
  -1  -7   6  197.93    8.78
   1  -7  -6  195.36    9.14
   1  -7   6  179.49    8.92
  -3  -7  -4   83.32    6.64
   3  -7   4   96.63    6.58
  -3   7   4   81.54    5.34
   3  -7  -4  101.00    6.83
   3   7   4  104.85    6.14
   3  -7   4   93.68    7.11
   3  -7  -4   96.80    6.74
  -3  -7   4  101.95    6.83
   3   7  -4   95.60    7.67
  -3   7  -4   96.22    6.47
  -3  -7   4   98.92    5.74
   6   4  -2    1.22    5.07
  -6   4  -2   -0.99    4.08
   6  -4  -2    0.48    4.09
   6  -4   2    7.04    4.00
   6   4  -2    4.31    4.06
   6   4   2    1.80    3.40
  -6  -4   2    2.19    5.93
  -6   4   2    5.87    6.46
   6   4   2    1.16    4.56
  -6  -4  -2    8.51    4.66
   6   3   4  221.54    8.84
   6  -3  -4  214.54    8.69
  -6   3   4  205.91    8.70
  -6  -3  -4  214.30    9.14
   6  -3   4  209.82    9.06
   6   3   4  226.41    8.84
   6  -3  -4  211.33    8.96
   6   3  -4  209.69    8.74
  -6   3  -4  225.02    9.90
  -6  -3   4  236.45    8.74
   6   3  -4  205.66    9.47
   2  -8   2   49.17    5.59
   2  -8  -2   49.23    5.01
   2   8  -2   47.68    4.82
   2   8   2   52.62    5.65
  -2  -8  -2   51.72    4.96
  -2   8  -2   47.51    5.73
  -2  -8   2   57.06    5.24
   2  -8  -2   53.76    4.80
  -2   8   2   47.18    5.35
   2  -8   2   47.55    5.49
   0  -1  11   -1.90    3.76
   0  -1 -11    0.17    5.80
   0   1 -11    2.93    5.55
   0   1  11    1.65    5.52
  -3   0  10    0.48    4.42
   3   0 -10   -3.31    3.94
  -3   0 -10    2.68    4.56
  -3   0 -10    2.09    4.98
   3   0  10    4.47    3.77
   6  -2   5   20.96    4.19
  -6   2  -5   10.15    4.68
   6   2  -5   15.05    5.04
   6   2   5   14.15    4.13
   6   2  -5   18.48    4.43
   6  -2  -5   11.33    4.81
   6   2   5    9.99    4.58
  -6  -2   5   12.52    5.14
  -6  -2  -5   21.56    6.20
  -6   2   5   22.89    4.35
   6  -2  -5   13.83    4.87
  -4  -1  -9   23.94    5.56
  -4   1   9   24.25    6.24
  -4  -1   9   25.44    4.85
   4   1  -9   17.20    5.97
   4  -1  -9   22.02    6.27
  -4  -1  -9   23.95    4.84
  -4   1  -9   25.91    5.93
  -4   1  -9   30.82    4.94
   4  -1   9   19.93    4.73
   4   1   9   32.18    5.25
  -4   1   9   17.85    3.57
   0   5  -9    7.42    4.83
   0  -5   9    5.70    5.67
   0   5   9    1.12    3.59
   0  -5   9    1.60    4.02
   0  -5  -9    3.72    3.77
   0  -5  -9    2.89    5.43
   1   0 -11    1.13    4.29
  -1   0 -11   -2.14    3.82
   1   0  11    2.73    5.19
  -1   0  11   -4.62    3.98
  -1   0 -11    0.04    3.38
   4  -7   0   46.69    5.97
  -4   7   0   40.62    4.29
  -4  -7   0   45.67    5.62
   4   7   0   39.53    5.93
   4  -7   0   41.65    4.91
   7   0   0    4.63    3.48
   7   0   0   -2.64    4.99
  -7   0   0    1.09    5.29
   5   6   0  400.13   11.97
  -5   6   0  444.14   13.13
   5   6   0  436.36   12.42
  -5  -6   0  443.75   12.45
   5  -6   0  447.74   12.33
  -3  -1 -10  145.82    7.75
   3   1  10  153.65    8.22
  -3   1 -10  148.85    7.71
  -3   1 -10  143.70    7.19
   3  -1  10  129.86    7.56
   3  -1 -10  156.21    9.00
   3   1 -10  167.21    9.11
  -3   1  10  140.16    8.12
  -3  -1 -10  157.01    7.81
  -3  -1  10  141.04    7.33
   0  -8   4   67.06    6.48
   0   8  -4   75.95    6.22
   0  -8   4   65.72    5.08
   0   8   4   65.42    4.85
   0  -8  -4   70.85    6.38
   0   8   4   67.61    5.05
   4   7   1  206.53    9.01
  -4  -7  -1  175.71    7.64
   4   7  -1  158.25    7.99
  -4   7   1  156.98    6.94
  -4   7  -1  195.04    7.77
   4  -7  -1  202.11    7.95
   4  -7   1  162.27    8.12
   4  -7   1  175.24    8.39
   4  -7  -1  209.29    8.35
  -4  -7   1  210.85    9.15
   7   0  -1   14.60    4.25
   7   0   1    8.08    3.25
   7   0   1   11.09    4.51
   7   0  -1   12.27    5.84
  -7   0  -1   15.88    4.71
  -7   0   1   15.87    5.53
   0  -6  -8    3.89    4.69
   0  -6   8    4.20    4.59
   0   6   8    4.00    4.10
   0  -6  -8    5.59    5.07
   0   6  -8    5.01    5.66
   0  -6   8    4.74    4.92
  -1  -1 -11  428.55   12.72
  -1   1  11  433.99   13.32
   1   1 -11  439.69   12.73
   1  -1 -11  465.45   13.17
  -1   1 -11  478.57   14.03
  -1  -1 -11  444.91   12.50
  -1  -1  11  490.84   14.67
  -1   1 -11  453.46   13.39
   1   1  11  452.11   12.67
   1  -1  11  442.28   12.53
   5  -6   1   53.80    6.89
  -5  -6   1   66.30    5.91
  -5  -6  -1   52.90    6.26
  -5   6  -1   72.30    6.78
  -5  -6   1   74.77    5.68
  -5   6   1   54.19    4.16
   5   6   1   70.60    6.89
   5   6  -1   56.99    5.45
   5  -6  -1   68.54    6.71
  -5   6   1   56.32    5.07
   5   6   1   65.34    5.05
   2   3 -10  122.86    8.22
   2  -3  10  124.68    6.65
  -2   3 -10  113.77    6.27
  -2   3  10  112.28    6.56
  -2  -3 -10  120.17    6.83
  -2  -3 -10  124.93    7.20
   2   3  10  110.71    6.66
  -2   3 -10  115.34    6.86
   2  -3 -10  111.78    6.97
  -2  -3  10  112.69    7.08
  -7  -1   0  165.35    8.37
   7  -1   0  170.17    8.34
  -7   1   0  148.19    8.11
   7   1   0  156.02    7.28
   7   1   0  170.82    8.36
   1   5   9  105.73    6.51
   1  -5  -9   98.91    6.12
   1   5  -9   83.00    6.72
  -1   5  -9  109.32    7.51
   1  -5   9  101.85    7.08
   1  -5  -9  105.32    6.19
  -1  -5   9  106.72    6.08
  -1   5   9   94.15    5.84
  -1  -5   9  105.25    6.36
  -1   5  -9   99.81    6.77
  -1  -5  -9   83.54    6.39
   5  -4  -6   55.27    6.23
   5   4  -6   49.22    4.95
  -5  -4   6   50.09    5.56
   5   4   6   51.08    5.73
  -5   4   6   58.09    5.60
   5  -4   6   54.61    5.02
  -5   4  -6   49.45    6.80
  -5  -4  -6   57.45    5.01
  -5  -4   6   50.95    5.59
   5  -4  -6   64.58    6.85
   5   4   6   54.33    5.06
   4  -6  -5   39.11    5.76
   4   6   5   31.59    3.45
   4   6  -5   34.25    7.16
   4  -6   5   35.40    4.78
  -4   6  -5   37.41    4.37
   4  -6  -5   40.12    6.46
   4  -6  -5   33.20    5.21
  -4   6  -5   44.79    5.23
  -4  -6  -5   39.39    6.14
  -4  -6   5   36.47    4.42
   4   6   5   45.54    5.09
  -4  -6   5   36.00    4.98
   7   1   1  247.18    9.58
   7   1  -1  290.36   10.60
  -7   1   1  282.64   10.63
   7  -1   1  293.52   10.30
  -7  -1   1  250.05   10.14
  -7   1  -1  241.06    9.71
   7   1  -1  286.17    9.61
  -7  -1  -1  286.83   10.19
   7   1   1  246.21    8.78
   7  -1  -1  240.97    9.77
  -6   0   6  470.23   13.58
   6   0  -6  454.46   13.32
   6   0   6  444.55   11.96
   6   0   6  431.84   12.95
  -6   0  -6  435.92   13.53
   6   0  -6  444.45   13.80
   1  -8  -4   96.95    6.15
  -1   8  -4  105.67    6.03
   1   8   4  100.14    7.28
  -1  -8   4   99.51    6.04
  -1  -8   4   99.21    7.32
  -1  -8  -4   90.87    6.03
   1   8  -4   93.62    6.53
  -1   8   4   96.08    6.91
   1  -8  -4   99.99    6.22
   1  -8   4   87.42    6.18
   1  -8   4   72.85    6.42
   0   4 -10  170.37    7.32
   0   4  10  202.92    8.41
   0   4 -10  182.56    9.33
   0  -4 -10  187.49    8.53
   0  -4  10  183.69    8.69
   0  -4 -10  193.29    7.76
   6   4  -3   29.27    5.18
   6  -4   3   17.31    5.91
   6   4   3   25.03    4.34
  -6   4  -3   20.00    4.83
  -6  -4  -3   19.63    4.90
  -6   4   3   21.61    5.70
   6  -4  -3   28.22    4.15
   6  -4  -3   18.47    5.20
   6   4  -3   27.78    5.73
   6   4   3   26.74    5.21
  -6  -4   3   25.43    6.37
  -5   0   8   36.64    6.53
   5   0   8   39.31    5.56
  -5   0   8   39.39    4.59
  -5   0  -8   43.88    5.29
  -5   0  -8   48.21    5.04
   5   0  -8   39.20    5.31
  -5   3  -7   35.34    6.60
   5   3   7   37.77    4.73
  -5  -3   7   39.23    4.95
   5   3  -7   27.47    4.87
   5  -3   7   31.50    5.65
   5   3   7   47.64    5.14
   5  -3  -7   36.48    6.90
   5  -3  -7   38.44    5.21
  -5  -3  -7   27.74    4.78
  -5   3  -7   35.08    3.76
  -5  -3   7   35.95    4.96
  -5   3   7   24.86    4.72
  -4  -7   2  255.84   10.00
   4   7   2  254.12    8.93
   4  -7   2  239.14    9.57
  -4   7   2  218.17    8.17
   4  -7  -2  247.28    9.32
  -4   7  -2  241.83    8.63
   4  -7  -2  249.79    9.66
   4   7  -2  227.90    8.65
  -4  -7  -2  235.44    9.62
   1  -6  -8   15.57    4.61
   1  -6   8   19.66    4.26
  -1   6   8   19.17    4.79
   1  -6   8   14.51    5.39
   1   6  -8   12.51    4.56
  -1  -6   8   15.32    3.86
   1   6   8   18.21    4.07
  -1  -6  -8   16.53    4.52
  -1  -6   8   12.31    4.39
  -1  -6  -8   11.70    4.61
   1  -6  -8   13.57    4.37
  -1   6  -8   11.66    5.30
   2  -8   3  249.46    9.19
  -2  -8   3  224.90    8.73
   2   8   3  232.36    9.10
   2   8  -3  229.57    9.23
  -2  -8   3  237.68    8.63
  -2   8   3  257.32    8.98
   2  -8   3  248.12    9.27
  -2  -8  -3  254.16    9.95
   2  -8  -3  220.79    8.90
   2  -8  -3  230.42    8.93
  -2   8  -3  227.66    8.25
   0   2 -11   -1.37    5.93
   0  -2  11    7.61    5.72
   0   2  11    1.64    5.31
   0  -2 -11    4.73    6.43
   7   0   2   24.02    5.69
  -7   0  -2   16.77    6.10
   7   0   2   16.30    4.01
   7   0  -2   20.63    4.48
   7   0  -2   22.54    4.74
  -7   0   2   17.98    4.81
  -4   2   9   30.11    6.88
   4   2   9   26.73    4.20
  -4  -2   9   19.15    3.31
  -4  -2  -9   22.19    4.03
   4   2  -9   26.33    5.12
   4  -2   9   23.50    6.39
   4  -2  -9   23.98    5.91
  -4   2  -9   25.72    4.70
  -4  -2  -9   27.20    5.46
  -4   2  -9   20.87    5.35
  -4   2   9   21.66    3.70
  -4  -2   9   32.37    5.68
  -5   6   2   17.46    5.23
  -5   6   2   12.93    2.83
   5  -6  -2    7.68    5.77
   5   6   2    5.41    5.87
  -5   6  -2    7.68    6.30
  -5  -6   2    4.53    3.93
  -5  -6  -2   14.37    4.83
   5   6  -2   17.32    4.88
   5  -6   2   13.95    5.36
   5   6   2    8.31    3.44
  -5  -6   2    4.97    5.94
   6  -1  -6   84.88    6.49
   6   1  -6   72.73    6.18
  -6   1   6   73.49    6.09
  -6  -1  -6   83.10    7.42
   6  -1   6   69.61    6.03
  -6  -1   6   83.96    6.66
   6   1   6   94.67    6.40
   6   1   6   80.58    5.66
   6  -1   6   69.28    4.80
  -6   1  -6   80.14    5.78
   6  -1  -6   76.74    6.39
   6   1  -6   72.91    5.57
   5  -1  -8   45.49    6.97
   5   1  -8   37.80    5.95
   5   1   8   40.94    5.65
   5  -1   8   32.19    5.37
  -5  -1   8   39.41    4.71
  -5  -1   8   43.24    7.09
   5  -1  -8   35.72    5.21
  -5   1   8   38.12    4.34
  -5  -1  -8   39.32    6.43
  -5   1  -8   38.73    6.33
  -5  -1  -8   32.49    4.11
  -5   1  -8   37.59    4.59
   3  -5  -8   94.02    6.72
  -3  -5   8   91.94    6.31
   3  -5  -8  100.02    6.33
  -3   5   8  114.16    7.42
  -3  -5   8   91.53    6.70
  -3   5  -8  104.30    6.43
   3   5   8   98.65    6.29
  -3  -5  -8  106.79    6.00
   3  -5   8  116.25    6.28
  -3   5  -8   93.39    6.41
   3   5  -8  122.20    8.73
  -3  -5  -8  126.42    7.74
   2  -7   6   45.57    4.99
  -2   7  -6   27.44    5.15
  -2  -7   6   22.76    5.23
   2  -7  -6   28.82    5.08
  -2  -7  -6   40.21    5.67
   2  -7  -6   30.69    5.82
   2   7  -6   43.71    6.91
   2   7   6   24.13    3.64
   2  -7   6   39.08    5.75
  -2  -7   6   28.19    4.91
   2   7   6   27.11    5.69
   2  -7  -6   28.80    5.67
   3   2 -10   66.70    6.32
  -3   2 -10   45.62    5.55
  -3  -2 -10   69.62    5.88
  -3   2 -10   50.76    6.27
  -3  -2 -10   68.28    6.67
  -3   2  10   66.62    6.76
  -3  -2  10   54.82    5.82
   3   2  10   49.61    4.80
   3  -2  10   61.69    6.09
   3  -2 -10   55.44    5.99
   7   1  -2   30.48    5.31
  -7  -1  -2   34.72    5.11
  -7   1   2   29.67    4.95
   7  -1   2   38.97    6.44
   7   1   2   28.65    4.41
   7   1   2   25.91    5.61
  -7  -1   2   23.82    6.55
   7   1  -2   28.27    6.22
   7  -1  -2   28.11    4.66
  -7   1  -2   33.03    6.63
   7  -1  -2   24.65    4.24
  -1   4 -10  179.80    8.07
  -1  -4  10  181.19    8.38
  -1  -4 -10  198.96    8.89
   1  -4 -10  190.74    7.81
   1  -4 -10  184.05    8.11
   1   4 -10  206.26    8.73
  -1   4  10  216.50    8.84
   1  -4  10  204.21    8.93
  -1  -4 -10  197.92    8.13
   1   4  10  178.66    7.70
  -1   4 -10  191.67    9.28
  -1   2 -11   25.32    4.89
  -1  -2  11   24.83    6.51
  -1   2  11   27.99    5.55
   1   2 -11   26.02    6.40
   1  -2 -11   28.55    6.21
  -1  -2 -11   33.45    4.99
  -1   2 -11   26.36    3.79
  -1  -2 -11   30.73    3.98
   1  -2  11   20.53    6.03
   1   2  11   26.80    5.78
  -5  -5  -5  222.20    9.20
   5   5   5  224.40    8.10
  -5   5  -5  256.41   10.49
   5   5   5  228.76    9.31
  -5  -5   5  238.95    9.64
  -5  -5   5  223.28    9.54
  -5   5   5  252.65    9.82
   5  -5  -5  230.04    9.17
   5   5  -5  245.49    9.86
   5  -5   5  252.06    9.51
   5  -5  -5  235.47   10.04
  -7  -2   0   34.66    6.26
   7   2   0   40.71    6.17
   7   2   0   36.31    4.77
   7  -2   0   34.33    6.74
  -7   2   0   35.45    5.28
   3   7  -5  172.95    9.15
   3  -7  -5  168.11    7.61
   3  -7   5  163.60    7.59
  -3  -7  -5  154.31    8.00
   3  -7  -5  164.03    8.20
  -3   7  -5  167.31    8.03
   3  -7  -5  168.46    8.34
   3  -7   5  170.18    7.46
  -3  -7   5  173.18    7.93
  -3  -7   5  171.53    8.78
   3   7   5  169.71    7.52
  -3  -4  -9  331.17   11.11
  -3   4  -9  292.01   11.05
  -3   4   9  268.72    9.36
  -3  -4  -9  310.38   10.75
   3  -4   9  316.63   10.95
   3   4   9  306.50   10.11
  -3   4   9  314.99   11.50
   3  -4  -9  308.93   10.40
  -3  -4   9  287.05    9.91
  -3   4  -9  298.66   10.29
   3   4  -9  322.93   12.04
  -3  -4   9  312.82   11.59
  -2   0  11   33.37    5.30
  -2   0 -11   36.43    4.77
  -2   0 -11   42.45    4.57
   2   0  11   34.54    4.87
   2   0 -11   33.38    5.25
   6  -3  -5   85.69    7.71
  -6  -3  -5   93.63    7.76
   6  -3   5   89.74    6.75
   6   3   5   81.74    5.97
  -6  -3   5   91.10    7.00
   6   3   5   85.47    6.34
   6   3  -5   79.48    7.63
  -6   3   5  103.34    7.03
   6  -3  -5   87.20    6.05
   6   3  -5   90.65    6.84
  -6   3  -5   81.16    6.60
   3  -8   0  297.34   10.48
   3  -8   0  301.53   10.68
  -3  -8   0  310.80   10.23
   3   8   0  328.31   11.53
  -3   8   0  286.51    9.64
  -4  -4   8    6.21    3.64
   4   4  -8    9.13    5.47
  -4   4  -8   10.01    6.37
   4  -4  -8    4.95    6.35
   4  -4   8    6.40    5.69
  -4  -4   8   -0.99    5.61
  -4   4   8    6.38    4.16
  -4  -4  -8   -0.41    5.81
  -4  -4  -8    6.32    3.74
   4  -4  -8    9.51    5.68
  -4   4  -8    4.05    3.57
   4   4   8    6.01    4.20
  -7  -2  -1   70.39    5.94
  -7  -2   1   62.35    5.63
   7   2   1   70.35    5.66
   7  -2   1   64.43    6.98
  -7   2   1   53.70    5.41
   7   2   1   68.46    6.44
   7   2  -1   69.43    6.22
  -7   2  -1   57.24    6.23
   7   2  -1   60.69    6.25
   7  -2  -1   73.33    6.97
  -4  -5   7   10.34    4.81
   4  -5  -7    8.75    4.46
   4  -5   7    8.21    5.80
  -4  -5  -7   11.74    4.64
  -4  -5   7    5.31    4.51
  -4   5  -7    6.00    5.64
  -4   5   7    6.98    5.04
   4  -5  -7    8.44    4.23
   4   5   7    6.81    3.86
   4   5   7    9.37    4.91
  -4   5  -7    8.61    3.69
   4   5  -7   14.04    5.19
   0   7  -7   47.57    6.53
   0  -7  -7   50.44    5.56
   0  -7  -7   44.09    6.24
   0  -7   7   43.70    4.34
   0   7   7   37.96    4.21
   0  -7   7   42.02    5.84
  -3   8   1   13.45    4.31
   3   8   1   16.60    4.70
  -3  -8  -1    9.77    6.10
   3  -8   1   17.74    4.48
   3  -8  -1   10.64    5.22
   3   8  -1   10.59    6.54
   3  -8  -1   14.69    4.96
  -3   8  -1   14.63    4.23
  -3  -8   1   14.29    5.61
   3  -8   1   13.82    6.31
  -4  -7   3  140.64    8.23
   4  -7  -3  162.58    8.12
  -4  -7   3  145.57    6.82
   4   7  -3  158.65    7.46
   4  -7  -3  154.37    8.36
  -4  -7  -3  165.63    9.04
  -4   7  -3  158.32    8.06
  -4   7  -3  142.70    7.20
   4   7   3  156.98    8.07
  -4   7   3  151.30    7.14
   4  -7   3  170.25    8.31
   3  -6  -7  259.55   10.29
  -3  -6   7  262.84    9.89
   3   6   7  271.43    9.65
   3  -6   7  313.76   11.06
   3  -6  -7  267.07    9.61
   3  -6  -7  245.36    9.02
   3   6  -7  302.57   11.61
   3   6   7  262.45    9.44
  -3   6  -7  279.21    9.94
  -3  -6  -7  305.80   11.22
  -3   6  -7  258.38   10.54
  -3  -6   7  253.75    9.46
  -2   1 -11   29.17    4.55
  -2   1 -11   26.61    4.27
  -2  -1 -11   41.14    4.29
  -2   1  11   30.62    6.70
  -2  -1 -11   38.21    4.99
  -2  -1  11   37.72    6.18
   2  -1  11   31.08    4.77
   2   1  11   28.07    5.69
   2  -1 -11   39.04    5.57
   2   1 -11   32.97    6.90
   7   0  -3  429.05   12.66
  -7   0   3  442.74   12.48
   7   0   3  401.57   11.33
   7   0  -3  415.46   12.97
  -7   0  -3  417.61   13.92
   5  -6  -3  163.55    7.89
  -5   6   3  170.25    7.47
   5  -6   3  174.61    8.55
   5   6  -3  162.48    8.29
  -5  -6  -3  175.55    8.75
  -5  -6   3  153.04    7.41
  -5   6  -3  166.10    8.52
   5  -6  -3  148.52    7.26
   5   6   3  155.54    6.99
  -5  -6   3  174.01    8.64
   6   5   0   -2.77    3.23
   6  -5   0   -3.17    6.41
  -6  -5   0    4.84    4.64
  -6   5   0   -3.05    5.52
   6   5   0   -1.55    6.31
  -2   5   9   14.74    6.19
  -2   5  -9   25.31    6.05
  -2  -5  -9   26.60    6.03
  -2   5  -9   26.07    5.28
  -2  -5  -9   17.69    4.40
   2  -5  -9   23.22    4.36
   2   5   9   22.35    4.22
  -2  -5   9   22.38    6.08
   2  -5   9   17.49    4.17
   2   5  -9   18.44    7.46
  -2  -5   9   18.73    4.26
   2  -5  -9   26.90    5.30
   0   8  -5   36.14    6.33
   0   8   5   34.52    4.93
   0  -8   5   33.51    4.97
   0   8   5   28.56    3.86
   0  -8   5   28.85    4.50
   0  -8  -5   31.89    4.76
  -6  -2   6  440.95   12.53
   6   2  -6  509.86   14.06
   6  -2   6  515.68   13.31
   6   2   6  469.02   13.41
  -6   2   6  509.57   14.30
   6   2   6  429.37   12.70
   6  -2  -6  459.67   13.28
   6   2  -6  504.51   15.06
  -6  -2  -6  508.94   15.09
   6  -2  -6  421.23   12.58
   5   2   8   21.47    4.45
   5  -2  -8   26.34    5.20
  -5  -2  -8   17.73    5.06
   5  -2  -8   17.92    5.82
  -5  -2  -8   20.89    4.89
   5   2  -8   23.04    5.83
  -5   2  -8   21.35    6.17
  -5   2   8   19.85    4.05
  -5   2  -8   17.70    3.98
  -5  -2   8   17.58    4.94
  -5  -2   8   17.27    3.79
   5  -2   8   25.26    5.16
   6   4  -4  127.07    7.72
   6   4   4  127.76    6.71
   6  -4  -4  127.15    7.06
   6   4   4  124.67    6.41
   6   4  -4  142.54    7.87
  -6  -4  -4  138.24    7.54
   6  -4  -4  127.22    8.37
  -6   4  -4  132.30    7.97
   6  -4   4  142.79    6.95
  -6   4   4  145.58    7.16
  -6  -4   4  132.00    8.36
  -6  -5   1   59.94    6.22
   6  -5   1   65.14    7.31
  -6  -5  -1   57.32    6.80
   6   5   1   61.74    6.49
  -6   5   1   56.03    5.47
   6   5  -1   68.34    5.53
   6   5  -1   62.65    5.45
   6  -5  -1   61.54    7.25
  -6   5  -1   56.82    6.88
   6   5   1   59.62    5.19
   7   1  -3    3.76    5.80
   7  -1  -3    3.05    4.61
   7   1   3    5.29    5.04
   7  -1   3    1.87    3.91
  -7  -1   3    5.60    5.95
  -7  -1  -3   -1.73    6.55
  -7   1   3    5.89    6.00
  -7   1  -3    6.35    6.95
   7   1  -3    4.16    4.91
   7   1   3    3.26    3.01
   7  -1  -3    9.22    3.56
   1  -7   7  174.91    8.64
  -1  -7  -7  182.96    8.95
   1   7   7  154.04    7.10
  -1  -7   7  163.58    7.70
  -1   7   7  173.55    7.84
   1  -7   7  165.72    8.22
  -1   7  -7  167.04    8.90
   1  -7  -7  151.15    7.76
  -1  -7   7  164.06    7.21
   1  -7  -7  150.49    7.71
   1   7  -7  168.61    8.18
  -2  -8   4  180.39    8.71
  -2  -8   4  159.93    6.96
   2  -8   4  165.89    8.63
   2  -8  -4  166.13    8.04
   2  -8  -4  167.12    7.90
   2  -8   4  167.97    7.00
  -2   8   4  172.97    7.46
   2   8  -4  163.74    8.55
   2   8   4  177.08    8.75
  -2  -8  -4  170.17    8.72
  -2   8  -4  166.25    7.80
  -7  -2   2   12.67    4.38
   7   2  -2   24.15    5.09
   7   2   2   10.01    5.16
  -7  -2  -2   23.70    6.83
   7  -2   2   14.13    4.51
  -7   2   2   20.03    5.53
   7   2  -2   16.15    5.75
   7   2   2   13.65    4.33
   7  -2  -2   11.15    6.65
  -7   2  -2   19.97    7.01
  -2   6  -8   44.41    5.51
   2  -6  -8   42.69    5.16
  -2   6   8   50.24    6.05
  -2  -6   8   44.16    4.47
   2   6   8   42.60    4.48
   2   6  -8   56.77    6.85
  -2  -6  -8   48.90    6.01
   2  -6   8   36.83    4.91
  -2  -6   8   41.01    4.93
  -2   6  -8   40.07    4.88
   2  -6  -8   51.68    6.18
  -2  -6  -8   43.29    5.36
   3  -8  -2   35.55    5.24
   3  -8   2   42.88    4.16
   3  -8  -2   29.41    5.97
  -3  -8   2   35.86    4.52
  -3   8   2   37.52    4.78
   3   8   2   34.68    5.63
   3  -8   2   45.91    6.05
  -3   8  -2   30.97    4.28
   3   8  -2   36.65    6.50
  -3  -8  -2   38.31    7.23
   1  -8  -5   31.64    5.68
  -1  -8   5   39.95    4.99
   1  -8   5   29.13    4.70
  -1  -8   5   37.93    4.77
  -1   8   5   43.34    6.26
   1   8  -5   34.04    4.99
  -1   8   5   33.81    4.59
   1   8   5   40.00    6.76
  -1   8  -5   39.39    5.89
  -1  -8  -5   39.10    5.99
   1  -8   5   39.50    5.09
   0   3  11  103.04    6.90
   0  -3 -11  119.14    7.79
   0   3 -11  117.65    7.36
   0  -3 -11  112.17    6.13
   0  -3  11  104.69    7.66
  -4  -3  -9    5.51    5.11
   4   3   9    5.06    4.49
   4  -3   9    8.40    5.48
  -4  -3   9    5.41    2.90
  -4   3   9    2.34    3.15
  -4  -3   9    5.33    5.49
  -4   3  -9    2.57    3.82
  -4  -3  -9    6.71    5.08
  -4   3  -9    4.41    3.75
  -4   3   9   -0.55    6.55
   4  -3  -9    2.54    5.48
   4   3  -9   -3.61    7.17
   2  -4 -10  402.62   12.31
  -2   4  10  419.48   13.63
  -2   4 -10  395.54   12.05
   2  -4 -10  388.90   11.95
  -2  -4 -10  421.92   12.57
   2   4 -10  391.08   12.24
   2   4  10  375.38   10.86
  -2   4 -10  380.10   12.22
  -2  -4 -10  434.69   13.38
   2  -4  10  424.18   13.43
  -2  -4  10  381.51   12.23
   0   9   0    0.12    3.97
   0  -9   0   -0.30    4.41
  -6   5  -2  655.49   13.24
  -6  -5   2  657.02   14.52
  -6  -5  -2  629.60   16.66
  -6   5   2  674.04   14.54
   6   5  -2  636.15   15.89
   6   5   2  636.11   15.80
   6   5  -2  652.51   13.83
   6   5   2  640.48   16.02
   6  -5  -2  625.72   15.51
   6  -5   2  637.29   16.61
   4  -6  -6  165.91    8.47
  -4  -6   6  164.92    7.82
  -4   6  -6  163.88    8.71
  -4   6  -6  165.37    7.36
   4   6   6  171.07    8.14
  -4  -6   6  181.49    8.45
   4  -6  -6  166.38    7.98
   4  -6  -6  172.10    8.97
   2   2  11   42.92    5.54
   2   2 -11   50.73    5.76
  -2   2  11   47.56    5.72
   2  -2  11   48.73    5.44
   2  -2 -11   49.75    7.18
  -2  -2  11   37.86    6.80
  -2   2 -11   40.99    4.84
  -2  -2 -11   40.55    4.79
  -2   2 -11   43.49    5.81
  -2  -2 -11   47.57    5.12
  -3  -3  10   -1.96    5.46
   3  -3 -10    4.59    4.45
  -3  -3 -10    1.25    4.70
   3   3 -10   -0.62    4.75
   3   3  10    1.35    5.77
  -3   3  10   -2.74    6.89
   3  -3  10    3.71    5.86
  -3  -3 -10    0.82    5.28
  -3   3 -10    1.45    5.15
  -3   3 -10    2.98    3.78
  -3   3  10    4.16    3.10
   0  -9  -1  119.92    7.72
   0   9   1  115.28    7.42
   0   9  -1  117.85    7.20
   0  -9   1  120.36    8.12
  -1  -3 -11  552.05   15.12
   1  -3  11  537.77   14.41
  -1   3 -11  508.00   14.47
   1  -3 -11  511.17   14.97
   1   3 -11  570.21   15.20
  -1   3  11  545.64   15.51
  -1  -3 -11  531.66   14.17
  -1   3 -11  541.91   14.84
  -1  -3  11  530.58   15.51
   1   3  11  542.98   14.63
  -7   3   0    6.01    5.33
   7   3   0    9.59    4.58
   7  -3   0    4.59    4.36
   7   3   0   11.03    4.89
  -7  -3   0   12.29    6.03
  -5  -4  -7  234.91    8.81
   5   4  -7  250.16   10.11
  -5   4  -7  257.34    9.43
   5  -4  -7  296.21   11.41
  -5   4   7  263.63    9.41
   5  -4  -7  261.42    9.84
  -5  -4   7  275.21   10.07
  -5   4  -7  280.78   10.74
   5   4   7  280.62   10.46
   5   4   7  266.94    9.15
  -5  -4   7  256.67    9.82
   5  -4   7  267.95   10.12
   4  -7   4  182.35    8.69
  -4   7  -4  198.44    8.32
   4   7  -4  196.31    8.45
   4  -7  -4  209.25    9.10
   4   7   4  221.10    8.53
   4  -7  -4  207.36    9.19
  -4   7  -4  217.83    8.74
  -4  -7  -4  185.20    8.42
  -4  -7   4  204.44    8.30
  -4  -7   4  210.89    8.57
   7  -2  -3  331.12   11.56
   7   2  -3  297.70   10.72
   7   2  -3  321.54   10.94
   7   2   3  333.02   11.37
   7   2   3  312.50   10.04
  -7   2  -3  309.27   11.51
  -7  -2   3  321.11   11.44
   7  -2  -3  300.19   10.50
  -7  -2  -3  296.24   10.34
   7  -2   3  326.24   10.75
  -7   2   3  305.20   11.15
   7   0  -4   -1.30    4.89
   7   0  -4   10.14    5.56
  -7   0  -4   -0.69    6.37
   7   0   4    3.61    5.03
  -7   0   4    4.32    6.23
  -1  -9   0   61.40    6.75
  -1   9   0   55.36    5.75
   1   9   0   58.84    5.99
   1  -9   0   54.28    4.48
   1  -9   0   59.76    7.23
   6   0  -7   50.08    5.44
   6   0   7   55.26    4.98
   6   0  -7   51.01    6.30
  -6   0   7   55.04    5.67
   6   0   7   52.81    5.71
  -6   0  -7   54.25    5.94
   7   3   1  212.05    8.72
   7  -3   1  201.85    8.11
   7   3  -1  196.40    7.90
  -7  -3   1  200.60    8.68
   7   3  -1  214.13    8.90
  -7  -3  -1  209.21    9.84
  -7   3   1  211.56    8.74
  -7   3  -1  196.55    9.53
   7   3   1  207.96    8.52
   7  -3  -1  199.91    9.31
   5   6  -4   18.69    6.08
  -5  -6  -4   22.35    5.99
   5  -6   4   28.04    4.77
  -5   6  -4   42.30    6.58
   5  -6  -4   42.40    5.08
  -5   6   4   20.93    4.04
   5  -6  -4   33.77    4.86
   5   6   4   36.36    5.26
  -5  -6   4   38.55    5.04
  -5  -6   4   40.44    5.28
   5   6   4   34.42    3.78
  -3  -8  -3   92.87    6.55
   3   8   3  101.32    6.24
   3   8  -3   92.42    7.28
   3  -8  -3  101.25    6.24
   3  -8   3   94.57    6.36
  -3  -8   3  115.47    7.19
   3  -8   3   98.95    5.97
   3  -8  -3  101.26    5.88
  -3   8   3   98.89    6.26
  -3   8  -3  105.46    5.90
  -4   0 -10  487.74   14.23
  -4   0 -10  495.44   13.32
   4   0 -10  487.07   14.89
   4   0  10  462.49   13.74
  -4   0  10  462.13   14.61
  -1  -9  -1  182.03    9.08
   1  -9  -1  138.33    7.91
   1  -9   1  187.90    7.90
   1  -9   1  168.13    7.12
  -1   9   1  181.28    8.28
   1  -9  -1  141.73    6.84
   1   9  -1  176.15    8.33
  -1  -9   1  162.56    8.57
  -1   9  -1  159.36    8.11
   1   9   1  154.24    8.37
   0  -9  -2  113.02    7.76
   0  -9   2   97.48    5.57
   0   9  -2  118.34    6.31
   0   9   2  119.24    7.52
   0  -9   2  115.83    7.09
  -7  -1   4   20.90    6.23
   7  -1  -4   19.97    4.90
  -7   1  -4   23.52    5.01
   7   1  -4   20.72    5.39
   7   1  -4   27.58    4.92
  -7   1   4   26.20    7.10
   7   1   4   22.93    3.85
  -7  -1  -4   15.40    6.53
   7  -1  -4   15.72    4.25
   7   1   4   17.54    5.61
   7  -1   4   28.88    6.11
  -5   5   6    1.30    4.48
   5  -5  -6    5.95    4.49
   5  -5  -6    2.04    7.35
   5   5   6   11.45    6.00
   5   5  -6   -1.34    5.64
  -5  -5  -6   -1.13    5.95
   5   5   6    6.13    3.35
  -5  -5   6    6.97    4.45
   5  -5   6    5.15    5.98
  -5   5  -6    9.78    7.15
  -5  -5   6    6.33    3.41
  -6   1   7   67.53    5.61
  -6  -1  -7   70.14    6.35
   6   1  -7   71.53    7.09
   6   1   7   68.27    6.14
  -6  -1   7   81.67    6.42
   6  -1   7   68.13    6.58
   6  -1  -7   72.56    6.19
  -6   1  -7   71.79    7.80
   6   1  -7   69.69    5.93
   6  -1  -7   74.81    8.17
   6   1   7   74.44    5.57
   3  -7  -6   36.87    5.62
   3   7   6   38.27    5.78
  -3  -7   6   35.16    4.51
   3  -7  -6   30.67    5.72
  -3   7  -6   40.93    5.47
  -3   7  -6   29.93    5.52
   3  -7  -6   33.25    5.60
   3  -7   6   30.68    4.66
  -3  -7   6   35.52    4.81
  -3  -7  -6   28.16    6.82
   3   7  -6   37.68    7.15
   0   6   9   15.62    4.77
   0  -6   9   11.57    4.71
   0  -6  -9    9.59    5.06
   0  -6   9   13.26    4.73
   0  -6  -9    8.15    5.54
   0   6  -9   16.55    4.73
   4  -1  10   76.77    6.85
  -4   1 -10   72.66    6.25
  -4  -1 -10   80.34    5.64
  -4   1 -10   73.10    5.23
  -4  -1 -10   80.24    7.50
   4   1  10   78.52    6.63
  -4  -1  10   73.03    7.41
  -4   1  10   77.15    6.92
   4  -1 -10   85.18    7.98
   4   1 -10   80.68    8.31
   2  -7  -7    2.36    4.36
  -2  -7   7    9.09    4.57
  -2  -7  -7   14.16    5.85
   2  -7  -7    6.57    3.61
  -2   7  -7    8.10    5.02
   2  -7   7   12.97    5.52
  -2   7   7   12.75    5.23
  -2  -7   7    2.76    4.30
   2   7   7    0.25    2.89
   2  -7   7   17.08    6.37
   2   7   7    6.05    3.94
   2   7  -7   10.18    6.07
   6   3   6   81.18    6.13
   6  -3  -6   87.96    8.65
  -6   3  -6   78.51    7.67
   6   3   6   70.71    5.45
   6   3  -6   60.99    5.88
  -6   3   6   67.55    6.31
  -6  -3   6   78.04    6.59
  -6  -3  -6   65.00    6.86
   6  -3   6   67.97    6.45
   6  -3  -6   80.80    6.13
   0   5 -10   89.93    5.90
   0  -5 -10   94.28    6.19
   0   5 -10  108.49    7.44
   0  -5 -10   93.16    6.15
   0  -5  10   90.24    7.16
   0   5  10  106.98    7.12
   6   5   3   16.77    3.85
   6   5   3   23.08    4.65
  -6   5   3   23.24    6.00
   6  -5   3   29.60    6.18
   6   5  -3   19.98    4.17
   6   5  -3   19.76    5.05
   6  -5  -3   22.56    5.22
  -6   5  -3   20.88    5.94
   6  -5  -3   14.41    3.66
  -6  -5  -3   15.50    6.08
  -6  -5   3   22.52    5.77
   5   3  -8   -2.47    4.75
  -5   3   8    1.34    4.03
  -5   3  -8   10.07    6.63
  -5  -3   8   -2.21    3.91
   5   3   8   -0.65    4.94
   5  -3   8   -3.85    5.31
   5  -3  -8   -2.37    5.62
   5  -3  -8    5.38    4.99
  -5  -3  -8    1.69    4.04
  -5  -3   8    1.65    4.01
  -5   3  -8   -1.18    3.65
   7   3   2  159.93    8.13
   7  -3  -2  154.58    9.11
  -7  -3   2  148.01    7.90
   7  -3   2  161.83    8.76
  -7   3  -2  161.11    8.02
   7   3  -2  164.44    8.55
   7   3  -2  163.90    8.97
   7   3   2  157.26    7.42
  -7   3   2  146.35    7.83
  -7  -3  -2  138.97    8.67
   6  -4   5   42.24    5.80
   6   4  -5   33.42    4.55
  -6   4  -5   30.83    7.54
   6  -4  -5   26.00    4.35
  -6   4   5   30.50    6.75
  -6  -4  -5   37.99    5.93
  -6  -4   5   27.40    5.97
   6   4   5   23.54    3.23
   6  -4  -5   25.32    6.74
  -6  -4   5   37.45    5.83
   6   4   5   29.40    4.28
  -2   8  -5   -0.95    3.60
  -2  -8   5    2.13    5.37
   2  -8  -5   -1.84    4.90
   2  -8   5    4.72    6.43
  -2  -8   5   -1.67    3.71
   2  -8   5   -1.51    3.11
   2   8   5   -0.69    5.69
   2  -8  -5    1.29    3.92
  -2   8   5   -1.20    4.85
   2   8  -5   -2.64    6.11
  -2  -8  -5    3.49    5.83
   3   0  11  114.77    7.33
  -3   0 -11  110.83    7.77
  -3   0 -11  112.73    6.84
  -3   0  11  122.02    7.38
   3   0 -11  121.28    7.32
   1  -9  -2   80.39    6.82
   1  -9  -2   80.83    5.90
  -1   9  -2   91.51    7.27
  -1  -9  -2  108.25    7.85
   1  -9   2   88.36    5.73
  -1  -9   2   93.10    6.68
   1   9  -2   95.06    7.33
  -1   9   2  103.90    6.95
   1   9   2   86.63    8.57
   1  -9   2  103.75    7.94
   0   0  12  273.24   10.53
   0   0 -12  296.08   11.04
   5   0   9  181.21    8.60
  -5   0   9  149.17    7.68
   5   0  -9  172.96    9.12
  -5   0  -9  182.52    8.39
  -5   0  -9  181.39    8.57
  -5   0   9  188.42   10.30
   0   8  -6   82.74    6.28
   0   8   6   78.18    5.29
   0  -8   6   78.61    6.36
   0  -8  -6   75.84    6.79
   0  -8   6   75.39    5.51
   0   8   6   76.47    7.00
   1  -6  -9  142.24    8.29
  -1   6  -9  149.91    8.70
  -1  -6  -9  158.35    7.53
   1  -6  -9  134.84    7.51
  -1  -6   9  135.99    7.22
   1   6   9  139.88    7.45
  -1  -6   9  145.19    8.80
  -1  -6  -9  170.01    8.93
  -1   6   9  173.44    8.57
   1   6  -9  169.29    9.45
   1  -6   9  161.65    8.23
   1  -5 -10   34.04    4.50
  -1  -5  10   34.99    5.10
  -1  -5 -10   46.37    6.15
  -1  -5  10   34.55    5.38
   1  -5  10   38.23    6.70
  -1   5 -10   34.62    6.52
   1  -5 -10   35.20    4.98
   1   5 -10   41.53    7.52
   1   5  10   34.27    5.35
  -1   5  10   37.48    6.39
  -1   5 -10   31.34    5.11
  -1  -5 -10   39.63    5.11
  -3   1 -11  318.44   11.45
  -3  -1  11  306.86   12.30
   3   1  11  304.93   10.74
  -3  -1 -11  328.30   11.32
  -3   1 -11  325.66   11.76
   3  -1 -11  302.37   11.52
  -3  -1 -11  349.04   12.21
  -3   1  11  354.70   13.42
   3  -1  11  332.27   12.26
   3   1 -11  368.25   14.00
   0   1 -12  546.94   13.49
   0  -1  12  492.89   15.81
   0  -1 -12  491.96   16.37
   0   1  12  496.72   15.40
  -5   1  -9  103.09    5.85
   5   1   9  118.50    6.29
  -5  -1  -9  102.85    6.65
  -5   1  -9  117.04    8.47
  -5   1   9   90.54    6.03
  -5  -1  -9   99.69    7.60
  -5  -1   9   99.40    6.29
  -5   1   9  102.61    7.82
  -5  -1   9  114.62    8.55
   5  -1   9   89.66    6.25
   5   1  -9  108.68    7.15
   5  -1  -9  124.27    8.12
  -3  -5  -9   58.15    6.21
  -3  -5  -9   59.60    6.46
   3  -5  -9   38.33    5.28
   3   5   9   42.12    5.02
  -3   5  -9   46.25    5.31
  -3  -5   9   50.03    6.64
   3   5  -9   59.02    7.12
   3  -5   9   60.74    5.44
   3  -5  -9   41.54    4.95
  -3   5  -9   38.27    5.81
  -3   5   9   64.78    6.20
  -3  -5   9   44.04    5.16
  -5   7   0    2.40    6.44
   5   7   0    5.22    4.26
   5  -7   0    4.52    5.20
  -5   7   0    4.08    3.19
  -5  -7   0    3.53    6.31
   0   9   3    6.86    5.48
   0   9  -3    3.69    5.30
   0  -9  -3    4.84    5.02
   0  -9   3    3.22    4.76
   0  -9   3    4.48    3.04
  -2   3 -11   21.81    4.43
   2   3  11   20.48    6.02
   2  -3  11   34.37    5.78
   2  -3 -11   33.42    6.80
  -2   3 -11   22.33    5.90
  -2  -3 -11   42.28    5.12
  -2   3  11   44.86    6.34
   2   3 -11   36.94    5.48
  -2  -3 -11   37.04    6.07
  -2  -3  11   28.66    5.49
   1   0 -12   15.90    7.00
  -1   0  12   18.60    5.01
   1   0  12   11.81    5.74
  -1   0 -12   16.05    4.90
  -7  -2  -4   -1.38    5.55
  -7  -2   4    8.38    5.07
   7  -2  -4    8.94    6.03
  -7   2   4    4.98    6.54
   7   2  -4    5.53    4.89
   7   2   4    3.73    5.99
   7  -2   4    6.03    4.33
   7   2  -4    9.72    4.92
  -7   2  -4    2.40    6.12
   7  -2  -4    3.38    3.76
   7   2   4    5.12    3.58
  -6  -2   7   32.54    5.02
  -6  -2  -7   27.91    7.58
  -6   2  -7   35.11    6.61
   6  -2  -7   30.73    6.91
  -6  -2   7   35.37    5.21
   6   2   7   38.32    6.35
   6   2  -7   32.53    5.40
   6  -2  -7   31.41    4.33
   6  -2   7   30.27    5.74
   6   2   7   33.22    4.78
  -6   2   7   28.93    4.58
  -4  -5  -8  222.71    9.21
   4   5  -8  233.82   10.67
  -4   5  -8  275.27   10.82
   4  -5   8  228.65   10.03
  -4   5  -8  260.81    9.94
   4   5   8  274.64   10.29
  -4  -5   8  251.65   10.33
  -4  -5   8  256.52   10.00
   4  -5  -8  250.98   10.84
   4   5   8  279.37   10.91
   4  -5  -8  252.31    9.95
   1  -8   6  234.60    9.83
   1  -8   6  232.98    9.19
  -1  -8  -6  233.31   10.26
   1   8  -6  270.06   10.85
  -1  -8   6  230.91   10.04
  -1  -8   6  233.06    9.78
  -1   8  -6  233.08    9.67
  -1   8   6  252.87    9.76
   1  -8  -6  224.12   10.06
   1   8   6  222.09    9.05
  -1   8   6  256.95    9.95
   0  -7  -8  441.91   14.06
   0  -7   8  419.31   13.88
   0   7  -8  423.18   13.87
   0  -7  -8  431.72   14.42
   0  -7   8  448.23   14.81
   0   7   8  411.71   13.66
   4  -2  10  335.23   11.22
  -4  -2 -10  351.26   11.85
   4  -2 -10  335.48   13.17
  -4   2 -10  363.38   13.09
  -4  -2  10  358.90   14.12
   4   2 -10  369.04   13.00
   4   2  10  370.92   12.60
  -4   2  10  340.78   13.51
  -4   2 -10  353.33   12.22
  -4  -2 -10  336.37   11.46
  -3   8   4   73.95    5.66
   3  -8   4   89.41    5.99
  -3  -8   4   81.59    5.64
   3  -8   4   84.27    6.67
   3   8  -4   96.24    7.33
  -3   8  -4   84.26    6.34
  -3  -8  -4   92.41    7.66
   3   8   4   79.74    6.11
   3  -8  -4   88.97    6.86
  -3  -8   4   79.35    6.44
   3  -8  -4   88.30    6.81
  -5  -7  -1  156.37    8.75
  -5  -7   1  154.99    7.91
  -5   7   1  146.49    7.11
   5   7   1  168.06    8.59
   5   7  -1  176.62    9.32
   5  -7   1  156.59    7.45
  -5   7   1  154.85    9.26
  -5   7  -1  154.93    8.31
   5  -7  -1  163.60    8.97
   2   9   0    6.97    4.14
   2  -9   0    4.21    3.55
   2  -9   0    2.31    4.73
  -2  -9   0    4.28    4.46
  -2   9   0    6.96    5.09
   3  -6   8    0.82    4.65
   3   6   8    4.41    3.98
  -3  -6  -8    1.95    5.31
  -3   6  -8    6.55    5.88
  -3   6   8    3.87    6.12
   3  -6  -8    4.30    4.92
  -3  -6   8   -0.80    4.39
   3  -6  -8   10.31    5.29
  -3   6  -8    7.50    4.02
  -3  -6   8    2.59    4.66
   3   6   8    8.40    5.93
   3   6  -8    3.07    5.25
   0   4 -11  118.13    8.62
   0  -4  11  118.79    6.93
   0  -4 -11  107.58    5.96
   0   4  11  110.20    7.80
   0  -4 -11  122.78    7.98
   0   4 -11   96.47    6.02
   7  -3  -3   46.92    6.42
   7  -3   3   64.77    6.58
  -7  -3  -3   53.87    6.68
  -7   3  -3   50.39    5.67
   7   3  -3   48.54    6.08
  -7  -3   3   54.83    6.79
  -7   3   3   63.17    6.38
   7   3  -3   59.76    6.84
   7   3   3   47.69    5.58
   7   3   3   49.74    6.03
   1  -1 -12   51.25    5.40
  -1   1 -12   50.26    7.01
  -1  -1  12   50.59    6.40
  -1   1  12   47.22    5.55
  -1  -1 -12   40.31    6.99
   1   1  12   55.23    6.41
   1  -1  12   49.65    6.25
   1   1 -12   45.33    5.85
   2  -9   1  167.99    7.53
   2  -9  -1  169.77    8.11
   2   9  -1  171.51    9.09
   2   9   1  192.46    8.96
  -2   9  -1  200.73    9.41
  -2  -9  -1  183.31    9.45
   2  -9  -1  179.29    8.06
   2  -9   1  160.65    8.52
  -2  -9   1  178.18    8.94
  -2   9   1  186.36    8.81
  -4  -7   5   76.51    7.38
  -4  -7  -5   84.00    6.85
   4  -7  -5   81.09    7.03
   4   7   5   81.95    6.32
  -4  -7   5   76.04    5.54
   4  -7   5   87.17    6.80
  -4   7  -5   80.56    5.90
   4  -7  -5   79.68    7.26
  -4   7  -5   73.84    5.76
   4  -7  -5   78.60    5.36
   4   7  -5   84.45    7.70
  -4   4  -9   37.02    5.93
   4  -4  -9   51.29    6.19
  -4   4  -9   48.46    5.13
   4  -4   9   36.06    5.67
   4   4  -9   42.73    6.49
  -4  -4   9   50.20    7.33
  -4   4   9   42.89    6.73
  -4  -4   9   42.45    4.81
  -4  -4  -9   45.45    6.19
  -4   4   9   40.69    4.84
  -4  -4  -9   42.85    5.23
   4   4   9   42.69    4.44
   7   0  -5   74.45    6.36
  -7   0   5   74.89    5.96
   7   0   5   77.21    5.74
   7   0  -5   77.93    6.77
  -7   0  -5   75.06    6.35
  -1  -9   3    7.25    4.72
  -1  -9  -3    5.31    5.90
  -1   9   3   11.45    5.23
   1  -9  -3   10.98    4.04
   1  -9   3    6.28    3.45
   1  -9   3    7.95    6.14
   1  -9  -3   10.63    7.01
   1   9  -3    6.48    6.28
   1   9   3    9.46    5.43
  -1   9  -3    7.78    5.50
   4   8   0  342.89   12.10
  -4  -8   0  365.71   13.00
   4  -8   0  346.90   11.83
   4  -8   0  355.28   12.81
  -4   8   0  340.36   11.49
  -5  -6   5    2.04    4.23
  -5   6  -5    7.22    6.90
   5   6  -5    3.74    5.34
   5   6   5    7.44    3.99
   5  -6  -5    4.80    5.11
   5  -6   5   10.06    4.31
  -5  -6  -5    8.88    5.99
   5   6   5    4.74    3.13
  -5  -6   5   11.05    5.79
  -5   6   5   10.46    5.41
   5  -6  -5   12.54    4.48
   6  -5   4  158.74    8.00
   6  -5  -4  188.15    9.23
   6   5   4  172.67    7.78
  -6  -5   4  167.36    9.04
  -6  -5   4  197.99   10.22
  -6   5  -4  195.61   10.36
  -6   5   4  170.78    9.16
   6  -5  -4  177.80    8.42
   6   5  -4  155.37    7.88
   6   5   4  183.90    8.04
  -6  -5  -4  156.81    8.64
   1   7  -8  176.00    8.58
   1  -7   8  159.19    7.88
   1  -7  -8  151.78    7.55
  -1  -7  -8  155.74    7.53
   1  -7   8  153.92    8.11
  -1  -7  -8  150.47    7.21
  -1   7  -8  159.62    9.50
   1  -7  -8  155.59    7.39
   1   7   8  157.41    7.47
  -1  -7   8  159.37    8.03
  -1   7   8  163.28    8.04
  -1  -7   8  154.50    8.34
  -3   4 -10   18.87    5.26
   3  -4 -10   12.50    7.63
   3   4  10   19.28    5.69
  -3  -4 -10   13.58    4.77
  -3   4 -10   15.40    5.03
  -3  -4  10   12.45    5.65
   3   4 -10   10.51    6.82
   3  -4  10   10.18    5.70
  -3  -4 -10   20.08    6.48
  -3   4  10    9.86    6.94
  -3   4  10    9.69    3.19
  -4   8   1   21.41    3.80
   4   8   1   14.71    5.77
  -4  -8   1   13.14    7.08
  -4  -8  -1   24.02    4.88
   4   8  -1   23.00    4.82
   4  -8   1   25.86    5.76
  -4   8  -1    9.59    4.17
   4  -8   1   17.90    5.26
   4  -8  -1   14.87    5.66
   4  -8  -1   24.25    5.32
  -5  -7   2   55.49    6.91
   5   7  -2   30.45    6.25
  -5  -7  -2   32.07    6.46
   5   7   2   56.61    7.15
   5  -7  -2   48.10    6.27
  -5   7  -2   46.15    7.12
  -5   7   2   32.04    4.04
  -5   7   2   34.43    5.68
   5  -7   2   38.76    4.65
   4   6  -7  269.76   10.49
   4   6   7  267.24   10.30
  -4   6  -7  258.65   10.16
   4  -6  -7  266.38   11.14
   4  -6  -7  254.03   10.20
   4  -6   7  264.46   10.23
   4   6   7  247.53    9.88
  -4  -6   7  238.10    9.85
   4  -6  -7  255.81   11.15
  -4   6  -7  244.25   10.12
  -4  -6   7  239.71    9.94
  -4  -6  -7  259.12   10.30
  -3   2 -11   50.62    5.45
   3  -2 -11   50.61    5.93
   3   2 -11   45.53    5.73
  -3   2  11   38.75    5.39
  -3  -2 -11   49.28    5.47
   3   2  11   53.79    5.80
  -3  -2 -11   49.35    4.95
   3  -2  11   38.74    5.70
  -3  -2  11   45.08    6.88
  -3   2 -11   52.56    6.59
  -7   1  -5  259.31   10.34
  -7   1   5  250.63   10.65
   7  -1  -5  229.26    9.62
  -7  -1   5  261.30   10.26
  -7  -1  -5  227.74   10.18
   7   1  -5  246.44   10.87
   7  -1  -5  239.03    9.72
   7   1   5  242.20    9.51
   7  -1   5  246.40   10.60
   7   1  -5  226.55   10.01
   7   1   5  264.87    9.87
   1   4  11  242.90   10.17
  -1   4  11  240.77    9.51
   1  -4 -11  227.82    9.56
  -1  -4 -11  236.06    9.49
  -1   4 -11  230.93    9.80
  -1  -4 -11  244.65   10.49
  -1   4 -11  245.10    9.82
   1   4 -11  226.75   11.37
   1  -4  11  226.90    9.41
   1  -4 -11  237.69   10.23
  -1  -4  11  221.71    9.23
   0   2  12  513.68   16.79
   0   2 -12  518.03   15.83
   0  -2  12  522.71   13.23
   0  -2 -12  532.18   11.74
  -5  -2  -9  335.92   12.82
  -5   2   9  354.88   13.72
  -5  -2   9  307.29   13.34
   5  -2  -9  324.46   12.50
   5   2  -9  337.87   13.67
   5   2   9  325.37   11.20
   5  -2   9  308.27   10.53
  -5   2  -9  336.62   11.87
  -5  -2  -9  330.95   11.96
  -5   2   9  310.11   11.12
  -5   2  -9  306.04   11.91
  -7  -4   0   35.08    7.01
   7  -4   0   40.68    6.44
   7   4   0   39.40    5.33
   7   4   0   41.08    4.61
  -7   4   0   46.90    6.05
   2  -9   2  178.58    8.42
  -2   9   2  179.27    9.20
   2   9   2  163.46    8.68
   2  -9   2  161.50    7.74
   2   9  -2  175.29    8.87
  -2   9  -2  155.91    8.18
   2  -9  -2  143.75    7.93
  -2  -9   2  161.99    8.07
  -2  -9  -2  162.87    8.92
   2  -9  -2  155.85    8.02
  -7  -4  -1   82.88    6.27
  -7   4  -1  118.25    8.05
  -7  -4   1  120.84    9.07
   7   4  -1   89.94    6.49
   7   4   1  125.34    7.57
   7  -4   1   85.01    5.93
   7   4   1  121.45    6.42
   7   4  -1   87.89    7.03
   7  -4  -1  130.77    8.11
  -7   4   1   97.70    8.15
   6   6   0  180.66    8.38
   6   6   0  180.85    8.91
   6  -6   0  182.94    8.83
  -6  -6   0  178.54    9.58
  -6   6   0  185.34    9.56
  -2   6  -9    5.24    6.68
  -2   6  -9    9.70    4.88
   2  -6   9   29.01    5.58
   2  -6  -9    4.32    6.86
  -2  -6  -9   23.50    6.29
   2   6   9   16.01    4.42
   2  -6  -9   14.78    4.28
  -2  -6   9   12.33    5.47
  -2   6   9   22.65    6.30
   2   6  -9   21.29    6.04
  -2  -6   9   15.99    4.15
  -2  -6  -9   19.01    5.29
   2   5  10    4.61    3.88
  -2   5 -10    5.92    5.42
   2   5 -10   -1.92    5.82
  -2  -5  10   11.43    5.59
  -2  -5 -10    0.12    4.14
  -2   5 -10    9.19    6.39
   2  -5  10    9.13    5.48
   2  -5 -10    9.32    5.57
   2  -5 -10    9.99    3.65
  -2   5  10    1.02    5.54
  -2  -5 -10    1.69    4.33
  -2  -5  10    8.74    3.71
   4  -8   2   21.51    4.14
  -4   8  -2   15.87    4.31
   4  -8   2   19.97    6.47
   4  -8  -2   13.83    5.74
  -4  -8   2   18.90    5.81
   4   8   2   20.00    5.47
  -4  -8  -2   12.28    5.73
  -4   8   2   14.36    3.96
   4   8  -2   21.28    6.41
   4  -8  -2   12.43    5.61
   6   6  -1  194.11    9.14
   6   6   1  217.32    9.02
   6   6   1  209.19    9.30
  -6   6   1  218.85    9.03
  -6  -6  -1  210.03    9.80
   6  -6   1  209.04   10.02
  -6   6  -1  247.74   10.47
   6   6  -1  213.51    9.15
   6  -6  -1  241.37    9.78
  -6  -6   1  241.19   11.10
  -1   2 -12   43.85    5.34
  -1   2  12   39.29    5.96
  -1  -2 -12   39.08    5.54
   1   2 -12   31.35    5.23
   1  -2  12   44.16    7.45
   1   2  12   50.08    6.30
   1  -2 -12   40.24    5.38
  -1  -2  12   38.91    5.40
   0  -9   4   70.00    4.91
   0  -9  -4   69.98    6.75
   0   9  -4   65.15    5.78
   0   9   4   68.19    5.36
   0  -9   4   66.62    6.81
  -2   0 -12  508.17   15.83
   2   0  12  504.96   15.38
  -2   0 -12  528.15   12.37
  -2   0  12  486.07   16.56
   2   0 -12  546.43   12.35
   6   4   6  204.65    9.30
   6  -4  -6  223.27   10.85
   6   4   6  211.02    8.48
   6  -4   6  227.87    9.90
  -6  -4   6  211.67    9.71
   6   4  -6  225.27   10.52
  -6   4  -6  206.85    9.99
  -6  -4  -6  245.74   10.66
  -6   4   6  246.34   10.76
   6  -4  -6  212.77    9.08
  -6  -4   6  204.83   10.37
   5  -4  -8   49.96    6.06
  -5   4   8   56.55    4.96
  -5  -4   8   55.06    6.42
  -5  -4  -8   54.77    6.53
   5  -4  -8   50.54    5.43
   5   4   8   59.96    5.48
   5  -4   8   58.10    5.08
   5   4   8   54.41    5.42
  -5  -4   8   48.32    4.91
  -5   4  -8   47.08    5.41
   5   4  -8   63.09    7.15
  -5   4  -8   51.97    4.36
   5   5   7  125.99    6.91
  -5  -5   7  124.94    8.00
   5  -5   7  121.90    7.64
   5  -5  -7  130.98    9.68
  -5  -5  -7  101.92    7.52
  -5   5  -7  138.56    8.83
   5   5   7  130.11    6.82
   5  -5  -7  123.08    6.68
  -5   5   7  108.04    6.73
  -5  -5   7  130.91    6.73
   5   5  -7  104.27    8.20
  -2   8  -6  141.47    7.96
  -2   8   6  174.03    7.84
   2   8   6  133.14    8.01
   2  -8  -6  136.40    8.00
   2  -8   6  159.93    8.48
  -2  -8   6  149.37    7.89
   2   8  -6  178.14    9.50
   2  -8   6  176.94    8.82
  -2  -8   6  150.20    8.67
  -2  -8  -6  177.57    9.33
   3   7   7   32.09    4.70
   3  -7   7   28.14    5.81
  -3  -7   7   27.54    4.67
   3  -7  -7   27.52    5.45
  -3  -7  -7   26.07    4.90
   3  -7  -7   32.19    5.27
  -3   7  -7   30.81    4.95
  -3  -7   7   31.77    5.95
  -3   7  -7   29.26    5.22
   3   7  -7   30.26    6.15
   3  -7  -7   28.15    4.65
  -7  -4   2   45.42    5.56
   7   4  -2   39.34    6.38
   7  -4  -2   46.17    5.72
   7   4   2   41.70    4.89
   7  -4   2   30.82    6.19
  -7  -4  -2   38.68    7.05
  -7   4  -2   52.71    5.58
  -7   4   2   39.01    7.47
   7   4  -2   36.50    5.64
   7   4   2   46.73    5.05
   6   0   8   65.01    5.56
   6   0  -8   66.39    5.61
   6   0  -8   73.54    7.08
  -6   0   8   70.87    6.12
  -6   0  -8   72.81    5.71
  -6   0  -8   59.34    7.50
  -7   3   4   43.86    5.44
  -7  -3   4   48.16    6.30
  -7  -3  -4   49.70    7.34
   7  -3   4   41.65    5.86
  -7   3  -4   32.25    5.30
   7   3   4   35.62    5.24
   7   3  -4   44.93    5.94
   7  -3  -4   31.15    4.41
   7  -3  -4   37.31    6.38
   7   3  -4   45.72    5.97
   7   3   4   38.52    4.41
   6  -3  -7   38.81    6.55
  -6   3   7   32.91    4.98
   6  -3  -7   24.45    4.93
  -6  -3  -7   39.56    6.19
   6   3   7   30.19    4.92
   6   3  -7   40.30    5.50
  -6  -3   7   33.36    5.60
   6  -3   7   28.62    6.07
  -6  -3   7   31.16    4.60
  -6   3  -7   40.68    7.24
   6   3   7   26.67    4.57
   5   7  -3  120.06    7.18
  -5   7   3   95.41    5.55
  -5  -7  -3  102.06    7.06
  -5  -7   3  118.17    7.87
   5   7   3  121.18    7.68
  -5   7  -3  121.30    7.15
   5  -7  -3  114.44    8.09
  -5  -7   3   97.64    5.88
   5  -7   3  130.34    7.80
  -5   7   3  113.06    6.91
   7  -2   5    5.09    5.37
   7   2  -5    3.58    4.57
   7   2  -5    4.28    4.39
   7  -2  -5    6.94    4.35
   7   2   5    1.57    5.86
  -7   2   5    5.85    7.06
  -7   2  -5   13.30    6.24
   7  -2  -5   10.64    5.59
  -7  -2   5    9.40    4.94
  -7  -2  -5    8.18    6.59
   7   2   5    9.63    3.89
   4  -3 -10    6.73    5.78
  -4  -3 -10    1.91    5.88
  -4   3  10    2.17    6.62
   4   3  10   13.71    5.44
  -4   3  10    5.79    3.34
  -4   3 -10   15.37    4.17
   4   3 -10   11.25    4.60
  -4  -3  10   12.60    5.17
   4  -3  10   -0.91    5.99
  -4  -3 -10    2.21    5.24
  -4   3 -10   12.69    3.84
  -2  -1 -12  132.88    7.07
  -2   1  12  122.56    8.39
   2  -1  12  122.09    6.90
  -2   1 -12  108.77    6.30
  -2   1 -12  107.85    7.19
   2   1 -12  116.04    9.35
  -2  -1 -12  125.34    7.74
   2   1  12  105.49    8.43
   2  -1 -12  111.30    8.35
  -2  -1  12   91.87    6.48
  -1  -9   4   23.09    5.08
   1  -9  -4   25.12    5.92
   1  -9   4   20.12    6.49
  -1   9  -4   30.64    5.82
  -1   9   4   22.56    5.29
  -1  -9  -4   25.04    5.14
   1  -9  -4   24.63    4.10
   1   9  -4   23.57    5.50
   1   9   4   20.03    4.85
  -1  -9   4   19.65    3.94
   1  -9   4   19.14    4.07
  -6   6   2   21.21    7.34
  -6   6  -2   18.38    6.55
  -6  -6  -2   19.03    5.86
  -6  -6   2   14.17    5.17
   6   6  -2   17.63    5.55
   6   6   2   11.01    4.53
   6   6   2    7.91    3.84
   6  -6   2   21.58    4.42
   6  -6  -2   12.16    5.03
   3  -8   5  151.28    7.98
  -3  -8   5  133.27    7.31
   3  -8  -5  148.80    7.77
  -3  -8  -5  164.13    8.32
   3  -8  -5  142.86    8.38
   3  -8   5  151.30    7.85
  -3   8   5  144.67    8.12
   3   8   5  144.32    7.48
   3   8  -5  152.36    8.88
  -3  -8   5  143.47    8.07
  -3   8  -5  132.02    6.81
  -2   9   3   90.41    6.81
   2   9   3   90.09    7.81
   2   9  -3   92.39    7.26
   2  -9  -3   75.88    5.81
   2  -9   3   90.48    6.17
   2  -9  -3   85.76    7.29
  -2  -9   3   84.80    6.30
  -2  -9  -3   87.57    6.43
  -2   9  -3   84.56    6.74
   2  -9   3   85.46    5.38
  -6   1  -8  366.97   12.66
  -6  -1  -8  298.00   11.72
   6  -1  -8  382.55   13.08
   6  -1  -8  378.65   13.42
   6   1   8  371.16   12.65
  -6  -1   8  366.73   12.72
   6   1  -8  299.67   12.43
  -6   1  -8  381.36   13.57
   6   1   8  354.25   12.40
  -6  -1   8  391.73   13.51
  -6   1   8  306.32   11.37
  -2   7   8  396.09   13.85
   2  -7  -8  404.02   14.29
  -2   7  -8  413.03   14.50
   2   7  -8  404.23   13.52
  -2  -7  -8  405.15   13.06
  -2  -7   8  397.76   14.12
   2  -7  -8  362.62   13.09
   2   7   8  423.74   14.61
   2  -7   8  391.46   12.78
   2   7   8  370.05   12.62
  -2  -7   8  399.68   14.21
   0  -8  -7   35.20    4.68
   0  -8   7   38.49    6.00
   0  -8   7   39.62    5.17
   0   8   7   40.60    6.23
   0   8   7   32.85    4.66
   0   8  -7   37.68    6.65
  -4   8  -3   93.73    6.76
   4  -8  -3  109.39    7.40
   4  -8   3  121.42    6.61
   4  -8   3  137.79    7.97
   4  -8  -3  106.42    6.93
  -4  -8   3   99.06    7.41
  -4   8   3  110.17    5.86
  -4  -8  -3  136.49    9.02
   4   8  -3  133.70    7.93
   4   8   3  106.18    7.10
   2  -4  11   50.90    5.28
  -2  -4 -11   59.91    6.87
   2   4 -11   62.24    7.61
  -2   4 -11   56.95    5.49
   2   4  11   58.63    5.49
  -2   4  11   57.39    5.55
  -2  -4 -11   53.27    5.34
  -2  -4  11   63.21    8.36
   2  -4 -11   57.37    7.52
  -2   4 -11   55.02    5.28
  -6   5   5   64.44    6.34
  -6  -5   5   69.93    5.81
  -6  -5   5   74.22    5.97
  -6   5  -5   71.24    6.48
   6  -5  -5   71.16    5.94
   6   5  -5   57.02    7.16
   6  -5   5   55.09    6.53
  -6  -5  -5   61.74    6.83
   6   5   5   75.85    5.05
   6  -5  -5   69.80    5.74
   6   5   5   67.63    6.06
   3   3 -11  171.83    9.63
  -3  -3 -11  196.69    8.87
  -3   3 -11  163.33    8.13
   3  -3 -11  166.30    8.78
  -3   3 -11  172.81    9.23
  -3  -3 -11  179.74    9.04
  -3   3  11  183.69    9.67
  -3  -3  11  165.01    8.47
   3   3  11  159.79    8.49
   3  -3  11  182.74    9.35
   0   3 -12  128.79    7.87
   0   3  12  117.03    7.35
   0  -3 -12  127.65    8.44
   0  -3  12  111.03    7.61
  -5  -3   9  157.59    9.08
   5   3   9  179.38    9.39
   5  -3   9  205.86    8.48
  -5  -3  -9  210.55    9.62
   5   3  -9  211.06   10.07
   5  -3  -9  165.63    8.92
  -5   3  -9  156.62    7.85
  -5   3   9  203.94    8.87
  -5   3  -9  158.39    8.70
  -4   7  -6   84.81    6.65
   4   7  -6   55.89    6.71
  -4   7  -6   65.11    5.99
   4  -7  -6   75.79    5.28
   4   7   6   84.87    7.04
  -4  -7   6   73.22    5.67
   4  -7  -6   73.40    6.39
   4  -7   6   65.48    6.99
   4  -7  -6   85.41    6.94
  -4  -7   6   74.58    7.23
  -4  -7  -6   61.52    6.19
  -7   0  -6    0.77    6.15
   7   0  -6    6.62    5.60
   7   0   6    0.78    4.34
   7   0  -6    5.82    6.72
  -7   0   6    4.06    5.51
   7   4  -3  287.09   11.54
   7   4   3  282.27   10.77
   7   4   3  296.19   11.10
   7  -4  -3  287.27   10.99
   7   4  -3  294.55   10.89
   7  -4   3  292.24   12.13
  -7  -4   3  289.88   11.77
  -7  -4  -3  277.88   11.83
  -7   4  -3  293.15   11.35
  -7   4   3  299.33   12.04
   1  -8  -7   33.63    5.53
  -1  -8  -7   51.67    5.66
  -1   8  -7   39.01    6.59
   1   8   7   43.12    5.61
   1  -8   7   46.28    5.49
  -1   8   7   31.40    4.92
  -1  -8   7   35.68    5.48
   1  -8   7   40.75    5.30
   1   8  -7   41.35    5.43
   1  -8  -7   35.88    6.83
  -1  -8   7   27.70    6.11
   1   8   7   29.78    4.20
   3   9   0   96.97    6.49
  -3  -9   0  115.86    7.33
  -3   9   0  107.42    6.57
   3  -9   0  102.57    6.07
   3  -9   0  107.47    8.35
   5  -6  -6   56.44    6.46
   5   6   6   45.25    4.36
   5   6   6   54.38    5.95
   5   6  -6   58.20    7.43
  -5   6   6   58.79    6.41
  -5  -6  -6   59.06    6.99
  -5  -6   6   51.55    5.54
   5  -6   6   64.67    6.73
   5  -6  -6   56.10    7.62
  -5  -6   6   50.77    5.74
  -5   6  -6   61.64    7.70
  -2  -2 -12  171.42    7.82
   2  -2  12  159.09    8.95
  -2   2 -12  156.28    7.73
   2   2 -12  160.98    9.30
  -2   2 -12  165.50    8.12
  -2  -2 -12  160.94    9.04
  -2   2  12  164.18    9.55
  -2  -2  12  152.91    9.22
   2   2  12  171.38    9.16
   2  -2 -12  172.81    9.34
   0   6  10  118.55    7.25
   0  -6  10  111.01    7.27
   0  -6  10   96.35    7.76
   0  -6 -10  103.51    6.69
   0  -6 -10  109.76    9.01
   0   6 -10  116.40    8.06
   6   6   3  107.89    6.15
   6  -6  -3  122.88    7.74
  -6  -6  -3  119.36    8.10
   6  -6   3  116.07    7.26
  -6  -6   3  117.17    8.46
   6   6  -3  110.23    6.92
  -6   6  -3  116.95    8.04
   6   6   3  132.64    8.45
  -6  -6   3  121.01    6.92
  -6   6   3  115.36    8.19
  -3  -9  -1   90.52    7.28
  -3  -9   1   85.34    7.02
   3  -9  -1   96.87    6.39
   3  -9   1   84.76    6.06
   3  -9   1   95.48    6.39
   3   9   1   89.11    7.98
   3  -9  -1   92.41    7.33
  -3   9   1   91.02    6.87
   3   9  -1   91.26    7.25
  -3   9  -1   90.38    5.79
  -4   0  11   -2.26    5.21
  -4   0 -11   -2.28    4.89
   4   0  11    0.22    4.45
  -4   0 -11    2.42    4.60
   4   0 -11    2.56    6.56
   7   1  -6   -4.27    6.44
   7  -1  -6   -0.70    6.18
   7   1   6    0.81    4.08
   7  -1   6  -11.23    5.14
  -7  -1   6   -2.00    6.51
   7   1  -6   -0.22    4.92
  -7  -1  -6   10.81    6.12
  -7   1   6    3.51    4.46
  -7   1  -6   11.49    5.94
   7   1   6    2.67    3.17
   7  -1  -6    0.30    4.78
   1  -3  12   10.62    5.48
  -1  -3 -12    7.77    3.59
   1   3 -12   14.16    5.26
  -1   3 -12    4.22    4.73
   1  -3 -12    1.09    7.32
  -1   3  12   14.23    5.06
  -1  -3  12    2.64    4.78
   1   3  12   10.60    5.82
  -1  -3 -12    5.51    5.97
  -6   2  -8   40.26    5.73
  -6   2   8   43.25    5.29
  -6   2  -8   41.96    4.45
  -6  -2   8   43.09    5.35
  -6  -2  -8   46.35    6.54
   6  -2   8   41.79    4.93
   6  -2  -8   47.26    6.16
  -6  -2   8   43.50    6.63
   6   2  -8   40.55    7.89
   6   2   8   43.75    5.40
   6   2   8   46.96    4.73
   6  -2  -8   46.64    6.03
  -8   0   0  333.86   11.40
   8   0   0  344.90   11.42
   5   7  -4  272.36   10.54
   5   7   4  238.70    8.83
  -5  -7   4  242.62   10.04
  -5  -7   4  221.83    8.43
  -5   7   4  247.33    9.21
   5  -7  -4  235.29    9.77
   5  -7   4  254.75    8.51
  -5   7  -4  226.11   10.02
  -5  -7  -4  258.16    9.10
   0  -9   5  199.13    7.99
   0   9   5  214.32    8.39
   0   9  -5  228.87   10.25
   0  -9  -5  207.68    8.43
   0  -9   5  203.00    8.93
  -8   0  -1   38.47    6.85
   8   0   1   40.28    5.27
  -8   0   1   37.60    7.18
   8   0  -1   44.03    6.69
   8   0  -1   31.92    4.42
   4  -1 -11   10.32    6.44
  -4   1 -11    4.00    6.16
   4   1 -11    5.40    5.13
  -4   1  11   -0.54    4.78
  -4  -1 -11   -1.41    5.11
  -4   1 -11   -0.15    5.27
  -4  -1 -11    1.02    5.56
  -4  -1  11   -3.04    7.01
   4   1  11    0.18    5.34
   4  -1  11    3.94    4.57
  -5   0 -10    1.73    4.64
   5   0 -10   -1.85    7.09
  -5   0 -10    2.13    5.24
  -5   0  10    1.69    7.42
   5   0  10   -2.21    4.39
   0  -5 -11    3.17    5.15
   0   5 -11    1.73    5.04
   0  -5  11    2.43    5.69
   0   5 -11    1.63    3.26
   0   5  11    1.44    5.33
   0  -5 -11    0.53    3.60
  -2   9   4  143.17    7.32
   2  -9  -4  145.04    7.35
  -2  -9   4  157.91    8.17
  -2  -9  -4  152.27    8.48
   2  -9  -4  146.95    7.04
   2   9   4  141.74    8.06
   2   9  -4  150.64    8.10
   2  -9   4  152.57    8.12
  -2   9  -4  142.43    7.74
   2  -9   4  142.94    6.95
   8  -1   0   -1.29    4.24
  -8  -1   0   -0.96    6.51
  -8   1   0   -2.02    6.16
   8   1   0    0.61    3.53
   8   1   0   -0.59    6.23
  -1  -6 -10   45.97    5.97
   1   6 -10   46.53    5.70
  -1   6 -10   27.15    7.22
  -1   6 -10   21.53    4.76
  -1  -6  10   24.32    4.22
  -1   6  10   46.82    5.35
   1   6  10   26.84    4.17
   1  -6  10   47.40    5.82
  -1  -6  10   28.32    6.88
   1  -6 -10   29.71    4.67
  -1  -6 -10   47.84    5.23
   1  -6 -10   33.69    6.86
   4  -5   9    2.55    5.69
   4   5   9    6.99    3.79
  -4  -5  -9    4.92    5.41
  -4  -5  -9   10.12    4.13
  -4   5   9    8.51    4.48
  -4  -5   9   11.46    5.38
  -4   5   9    4.05    6.43
  -4   5  -9   10.42    4.19
  -4   5  -9    8.53    4.26
   4  -5  -9    5.10    5.46
  -4  -5   9    6.46    4.41
   4   5  -9    7.43    7.62
   0  -7   9   69.58    6.42
   0   7   9   69.87    5.66
   0  -7   9   70.91    6.43
   0   7  -9   58.48    7.92
   0  -7  -9   67.44    6.42
   0  -7  -9   56.92    6.96
   3   9   2   91.87    7.66
   3  -9   2   82.10    7.04
   3  -9  -2   88.92    6.34
   3   9  -2   90.89    6.34
  -3  -9   2   84.39    5.78
   3  -9   2   87.84    6.02
   3  -9  -2   94.06    6.31
  -3  -9  -2   92.85    6.57
  -3   9  -2   82.67    5.73
  -3   9   2   90.56    6.67
   7  -3  -5  235.82    9.12
   7   3  -5  210.97    9.31
  -7  -3   5  239.90   10.05
   7  -3   5  240.89   10.42
   7   3   5  228.19    8.69
   7   3  -5  223.76    8.61
  -7  -3  -5  244.47    9.13
  -7   3   5  226.49    8.54
   7   3   5  223.87    8.04
  -7   3  -5  233.08    8.93
   8   1  -1   15.00    4.53
  -8  -1   1   21.56    5.62
   8   1  -1   17.33    6.46
  -8  -1  -1   23.32    6.90
   8  -1  -1   20.95    6.90
  -8   1   1   18.36    7.23
  -8   1  -1   16.31    6.47
   8   1   1   21.91    4.68
   8   1   1   26.00    5.09
   8  -1   1   20.81    6.09
  -3  -6   9  122.01    7.60
   3   6   9  149.44    6.86
  -3   6   9  154.66    7.69
  -3  -6   9  145.18    7.12
  -3  -6  -9  173.87    8.03
  -3  -6  -9  136.77    6.99
  -3   6  -9  145.47    8.18
   3  -6  -9  150.52    7.49
   3  -6   9  153.97    8.12
   3   6  -9  166.65    9.27
  -3   6  -9  154.62    7.98
   3  -6  -9  156.74    9.00
   1  -9   5  225.01    8.07
   1  -9   5  219.47    8.35
  -1  -9   5  237.61    8.70
  -1   9   5  223.37    8.79
   1   9   5  243.32    9.61
  -1  -9   5  229.36   10.23
  -1   9   5  222.15    8.69
   1   9  -5  227.77    8.49
  -1  -9  -5  232.30    8.63
  -1   9  -5  256.54    8.86
   1  -9  -5  245.27    8.69
   5   1 -10   20.25    5.77
  -5  -1  10   21.96    5.88
  -5   1 -10   23.20    4.15
  -5  -1 -10   27.04    5.54
  -5   1 -10   21.69    4.84
   5  -1 -10   24.15    5.47
  -5   1  10   15.43    5.60
  -5  -1 -10   18.63    6.18
   5   1  10   16.80    5.56
   5  -1  10   23.05    4.59
  -4   8  -4   18.82    7.24
   4   8   4    9.64    5.98
   4   8  -4   28.62    5.46
  -4   8  -4   17.74    4.83
   4  -8   4   29.87    5.42
   4  -8  -4   13.56    6.16
  -4  -8   4   12.51    6.37
  -4  -8  -4   26.28    5.99
   4  -8  -4   16.23    5.88
  -4   8   4   23.77    5.24
   3  -5  10    5.32    5.93
  -3   5 -10    5.25    4.92
   3   5 -10   -2.41    7.65
  -3  -5 -10    3.13    3.87
  -3  -5  10    1.60    5.08
  -3  -5 -10   -0.90    4.98
   3   5  10    0.17    4.11
   3  -5 -10    1.86    4.45
  -3  -5  10   -1.28    3.11
   3  -5 -10   -4.66    3.75
  -3   5  10    4.42    6.78
  -3   5 -10    3.39    5.57
   4  -6   8   43.70    5.04
  -4   6  -8   46.33    5.56
   4  -6  -8   49.94    6.18
   4   6   8   42.35    5.52
  -4  -6   8   49.23    5.64
  -4   6  -8   51.00    7.25
  -4  -6  -8   46.78    6.03
  -4  -6   8   46.83    6.47
   4   6   8   44.94    4.83
   4   6  -8   40.01    6.89
   4  -6  -8   57.43    7.22
  -8   0  -2    4.20    7.75
   8   0  -2    1.46    4.53
  -8   0   2   -3.85    5.84
   8   0  -2    5.27    3.70
   8   0   2   -3.40    5.69
  -1   5 -11  310.05   11.59
  -1  -5 -11  330.02   11.35
   1   5 -11  318.97   11.43
  -1  -5  11  280.25    9.49
   1  -5 -11  271.76    9.21
   1  -5  11  312.50    9.69
  -1  -5 -11  307.94    9.28
  -1   5  11  330.95   11.64
   1   5  11  284.75    8.99
   1  -5 -11  284.17    9.55
  -7   5   0   87.25    8.16
   7  -5   0   80.40    6.15
  -7  -5   0   85.28    6.59
   7   5   0   71.71    5.50
   7   5   0   76.72    6.04
   1  -7   9   76.61    6.33
  -1   7   9   93.61    6.78
   1   7   9   77.52    5.56
  -1  -7   9   83.60    6.47
  -1  -7  -9   94.73    8.20
  -1  -7  -9   99.71    7.41
   1  -7  -9   78.65    6.86
   1  -7  -9   82.17    5.43
   1  -7   9   85.39    7.01
  -1  -7   9   82.67    6.70
  -1   7  -9   79.32    7.59
   1   7  -9   95.76    8.67
   7   2  -6   44.75    6.86
   7  -2  -6   34.65    5.32
  -7   2  -6   41.09    8.32
  -7   2   6   46.08    6.67
  -7  -2  -6   43.08    7.64
   7   2   6   43.09    5.70
   7   2  -6   38.66    6.11
   7  -2   6   39.65    5.45
   7  -2  -6   45.35    7.97
   7   2   6   34.91    4.60
  -7  -2   6   43.55    7.28
  -3   0 -12   16.27    6.10
   3   0  12    4.18    5.64
   3   0 -12    7.71    5.51
  -3   0  12   12.15    5.91
  -3   0 -12   13.43    4.39
   7  -4   4   60.62    7.78
   7   4   4   71.32    6.15
  -7   4  -4   71.05    7.28
   7   4   4   67.53    6.21
   7   4  -4   50.27    5.66
  -7  -4  -4   55.48    8.40
  -7  -4   4   69.54    6.79
  -7   4   4   55.54    6.87
   7  -4  -4   56.65    5.15
   7  -4  -4   59.42    8.11
   7   4  -4   45.91    5.12
  -6   4  -7   94.63    7.71
   6   4   7   84.64    6.14
   6  -4  -7   97.80    7.79
  -6  -4   7   89.83    6.79
   6   4   7   83.80    6.44
   6   4  -7   80.17    7.56
   6  -4  -7   92.05    7.16
  -6   4   7   83.83    5.84
  -6  -4  -7   84.45    7.26
  -6  -4   7   79.93    6.80
   6  -4   7   79.89    7.52
   7  -5   1  365.33   12.01
   7   5   1  346.71   10.05
  -7  -5   1  373.91   10.98
  -7  -5  -1  341.65   10.78
  -7   5   1  358.80   10.92
   7   5  -1  361.19   10.89
   7   5   1  385.32   11.20
  -7   5  -1  376.04   11.25
   7   5  -1  344.59   10.78
   7  -5  -1  361.57   11.17
   3  -8   6    9.21    5.11
  -3  -8   6   29.62    4.17
   3  -8   6   10.97    6.62
  -3  -8  -6   16.29    5.89
   3   8  -6   18.91    5.59
  -3   8  -6   32.40    5.49
   3   8   6   28.58    7.14
   3  -8  -6   28.96    5.60
  -3  -8   6   22.92    5.33
   3  -8  -6   30.41    4.80
   3  -8  -6   28.76    5.46
   8   1  -2  189.20    8.22
   8  -1  -2  208.85    8.85
   8   1   2  192.69    8.27
  -8  -1   2  196.22    8.18
  -8   1  -2  202.25    9.95
  -8   1   2  212.20    8.51
  -8  -1  -2  206.28    9.93
   8  -1   2  201.89    8.37
   8   1   2  204.47    8.84
   8   1  -2  210.89    9.31
  -4   4 -10  190.22    8.10
  -4  -4 -10  187.45    8.07
  -4   4  10  192.40    9.45
  -4  -4  10  200.33    8.50
   4  -4  10  197.51    8.87
  -4   4 -10  195.79    9.38
   4   4  10  215.38    9.05
  -4  -4 -10  185.33    8.18
  -4   4  10  172.22    7.28
   4  -4 -10  206.24    8.42
   4   4 -10  199.19    8.91
   2  -8   7  176.61    8.11
  -2  -8  -7  174.08    9.60
   2  -8  -7  146.04    8.64
  -2   8   7  189.06    8.65
   2   8  -7  190.71   10.07
   2   8   7  153.48    8.41
  -2  -8   7  140.28    6.49
   2  -8  -7  153.30    7.62
  -2  -8   7  150.35    8.08
  -2   8  -7  134.69    7.63
   2  -8   7  189.36    8.29
  -6  -6  -4   88.99    7.28
  -6   6   4   95.26    8.54
   6  -6   4   89.07    7.49
   6   6  -4   98.51    8.07
  -6  -6   4   92.33    8.33
   6   6   4   80.21    5.42
  -6   6  -4   96.80    8.78
   6  -6  -4   81.77    5.58
   6  -6  -4   96.95    7.48
  -6  -6   4   90.86    6.79
   6   6   4   92.99    7.77
   4  -2  11   11.11    6.69
  -4  -2 -11   16.05    5.86
  -4   2 -11   18.72    4.64
   4  -2 -11   24.83    7.06
   4   2  11   23.85    5.22
   4   2 -11   15.07    5.54
  -4  -2  11   15.57    7.02
  -4   2  11    2.17    5.45
  -4  -2 -11   16.85    5.19
  -4   2 -11   16.49    5.94
   3   1 -12   57.00    8.20
   3   1  12   50.68    6.63
  -3   1  12   53.06    6.51
   3  -1 -12   58.18    8.00
  -3  -1  12   55.08    7.75
  -3  -1 -12   58.54    5.46
  -3   1 -12   52.73    4.85
   3  -1  12   55.19    5.99
  -3  -1 -12   64.78    7.74
  -3   1 -12   55.36    5.17
   8   2   0  428.18   11.43
  -8   2   0  405.45   11.54
  -8  -2   0  389.63   11.15
   8   2   0  430.59   11.70
   8  -2   0  432.85   10.73
   0   0  13    3.40    6.01
   0   0 -13   -0.19    6.30
   3  -9   3   35.90    5.55
   3  -9   3   42.31    5.83
   3  -9  -3   41.33    5.84
  -3  -9   3   48.92    7.02
  -3  -9  -3   47.50    6.34
   3  -9  -3   42.79    6.11
  -3   9   3   34.24    4.78
   3   9   3   45.07    7.25
  -3   9  -3   41.88    5.16
   3   9  -3   37.41    7.17
  -2  -3  12  204.41    8.58
   2   3  12  211.63    8.36
  -2  -3 -12  206.27    9.00
   2  -3 -12  219.95    8.64
  -2   3 -12  223.62    9.67
   2  -3  12  200.53    8.07
  -2   3 -12  209.53    8.36
  -2  -3 -12  203.51    7.92
  -2   3  12  206.96    9.51
   2   3 -12  201.90    9.18
   6   5   6   32.58    5.36
   6   5   6   29.54    4.08
   6  -5  -6   33.90    5.82
  -6  -5   6   28.82    5.31
   6   5  -6   28.71    5.49
  -6   5   6   25.22    5.09
  -6   5  -6   39.01    7.09
  -6  -5   6   26.10    4.79
   6  -5   6   19.75    5.61
  -6  -5  -6   22.93    5.31
   6  -5  -6   32.71    5.46
  -8  -2  -1   43.51    7.36
   8   2  -1   31.15    6.88
   8  -2  -1   42.98    6.83
   8   2   1   50.45    6.49
  -8  -2   1   37.87    7.60
  -8   2   1   33.74    5.49
  -8   2  -1   40.88    6.24
   8  -2   1   26.07    7.11
   8   2   1   43.44    5.38
   8   2  -1   32.24    5.82
   0 -10   0   89.29    6.56
   0  10   0   89.80    5.90
   5  -5   8   45.33    6.46
   5   5   8   71.70    7.60
   5  -5  -8   69.68    6.57
  -5   5   8   63.22    6.09
   5  -5  -8   72.20    7.88
   5   5   8   69.93    5.92
  -5  -5   8   72.43    6.46
  -5   5  -8   72.92    6.93
   5   5  -8   54.14    6.52
  -5  -5   8   61.90    5.98
  -5  -5  -8   54.44    5.56
  -5   5  -8   58.55    5.03
   3  -7  -8  128.22    8.81
  -3  -7   8  109.96    7.04
   3  -7   8  103.45    6.25
   3   7   8  104.73    6.13
   3   7  -8  107.27    9.82
  -3   7  -8  111.65    6.69
  -3   7  -8  110.44    6.39
  -3  -7  -8  111.84    7.99
  -3  -7   8  106.46    6.42
   3  -7  -8  117.64    7.44
  -3   7   8  108.69    7.38
   3   7   8  112.98    7.60
  -5  -2 -10   21.07    5.60
   5  -2  10   19.37    4.77
  -5  -2 -10   17.80    4.24
  -5   2 -10   15.12    4.63
   5  -2 -10   20.89    7.34
   5   2 -10   20.44    7.07
  -5  -2  10   21.13    5.29
   5   2  10   24.63    6.09
  -5   2 -10   20.00    5.45
  -5   2  10   19.22    6.89
  -7  -5   2   80.91    6.88
   7   5  -2   70.79    6.53
   7   5   2   76.39    5.70
   7  -5   2   69.17    6.83
   7   5   2   76.99    5.32
   7   5  -2   71.37    7.01
  -7   5   2   72.64    6.36
   7  -5  -2   73.96    6.39
  -7  -5  -2   74.46    8.04
  -7   5  -2   77.59    7.87
  -6  -3   8  287.00    9.82
   6  -3  -8  321.53   11.98
   6  -3  -8  276.50   10.08
   6   3   8  291.38    9.40
   6   3   8  291.53    9.83
   6  -3   8  282.82    9.88
  -6  -3  -8  289.68   10.10
  -6   3   8  289.58    9.68
   6   3  -8  285.46   10.89
  -6  -3   8  267.74   10.25
  -6   3  -8  278.44   10.63
   0  10   1    3.24    4.66
   0 -10   1    0.98    5.52
   0  10  -1    1.79    4.29
   0 -10  -1    6.74    6.84
   0  -1  13    5.85    6.35
   0   1 -13   -0.16    6.41
   0  -1 -13   -2.67    6.58
   0   1  13    0.59    7.34
  -8   0  -3   78.95    8.01
   8   0  -3   79.94    6.03
  -8   0   3   86.14    7.88
   8   0   3   85.31    5.75
   8   0  -3   87.24    8.32
  -3  -4 -11   18.59    6.19
   3  -4  11   17.27    7.49
   3   4  11   15.06    4.21
  -3  -4  11   10.81    5.96
  -3   4  11   27.04    5.56
   3   4 -11   21.79    6.13
  -3  -4 -11   20.92    5.77
  -3   4 -11   17.32    5.26
   3  -4 -11   14.99    7.16
  -3   4 -11   12.13    5.02
   0  -4 -12   38.58    6.68
   0  -4  12   32.40    6.98
   0   4  12   36.60    6.93
   0   4 -12   32.03    7.26
   2   6  10  110.09    6.92
  -2  -6  10  110.76    6.35
   2   6 -10  116.72    8.71
  -2  -6  10   90.21    5.99
  -2   6 -10  107.51    6.93
   2  -6 -10  108.16    6.61
   2  -6 -10  102.00    7.36
  -2  -6 -10  109.72    7.31
  -2  -6 -10   98.17    8.33
  -2   6 -10  100.71    7.27
  -2   6  10  106.81    7.44
   2  -6  10  114.80    7.91
   5  -7   5  263.00    9.74
  -5  -7   5  256.77    9.08
  -5  -7   5  246.75    8.86
  -5   7  -5  251.61   10.03
   5   7  -5  267.46    9.68
   5  -7  -5  256.33    9.35
   5  -7  -5  272.48   11.30
  -5   7   5  238.51    9.08
  -5  -7  -5  254.11    9.09
   5   7   5  276.50    9.90
  -5   4  -9  256.19    8.72
   5  -4  -9  268.76    9.00
  -5  -4   9  276.97   11.42
  -5  -4   9  241.51    9.03
   5  -4  -9  266.26   10.41
   5  -4   9  284.93   10.23
   5   4  -9  282.87   10.64
   5   4   9  282.69   10.09
  -5   4   9  268.04    9.46
  -5   4  -9  267.99   10.82
   5   4   9  242.78    8.61
  -5  -4  -9  278.67    9.35
  -1   0  13  128.53    7.84
   1   0  13  120.64    7.86
  -1   0 -13  122.29    6.98
   1   0 -13  124.62    7.60
  -5   8   0   53.20    7.28
  -5   8   0   50.76    4.19
   5   8   0   49.30    5.97
   5  -8   0   60.30    5.59
  -5  -8   0   62.18    8.05
   6   0  -9   -0.79    5.65
   6   0   9    1.49    5.51
  -6   0   9    5.09    6.72
  -6   0  -9   -3.40    4.30
  -6   0   9    0.56    3.60
  -6   0  -9   -3.06    6.95
  -1 -10   0  216.78    9.23
  -1  10   0  209.01    9.62
   1  10   0  192.59    7.83
   1 -10   0  186.04    9.66
   2   9   5  244.13    8.74
   2  -9  -5  238.10    8.70
  -2  -9   5  254.71   10.19
   2  -9   5  226.79    8.86
   2  -9  -5  211.59    9.18
  -2  -9  -5  238.93    9.24
  -2   9  -5  253.35    9.77
   2   9  -5  242.55    9.32
   2  -9   5  232.49    8.59
  -2  -9   5  226.55    8.62
  -2   9   5  239.21    9.73
  -8  -1   3   14.66    5.64
   8   1   3   15.93    6.57
   8  -1  -3   20.51    7.65
   8   1  -3    2.63    5.08
   8  -1   3   10.08    4.65
   8  -1  -3   21.25    4.30
  -8   1  -3   22.12    6.12
  -8   1   3   12.23    5.67
  -8  -1  -3    9.65    7.77
   8   1  -3   15.65    4.70
   0   8   8   34.06    4.90
   0  -8   8   35.31    4.62
   0  -8  -8   37.04    8.20
   0  -8  -8   39.65    5.44
   0   8  -8   31.74    7.32
   0  -8   8   39.99    6.09
   4  -7   7   87.76    6.84
   4  -7  -7  100.96    6.92
  -4   7  -7   92.99    7.99
  -4  -7   7   95.50    7.62
   4  -7  -7   96.34    6.03
   4   7  -7   95.04    8.88
   4  -7  -7   93.77    7.24
   4   7   7   94.34    6.88
  -4   7  -7   90.79    6.41
  -4  -7   7   86.50    6.77
  -4  -7  -7   91.29    7.11
  -8   2  -2    9.77    7.84
   8   2  -2   21.28    6.67
   8   2   2    8.03    4.10
  -8  -2  -2   13.06    7.92
  -8  -2   2    9.17    6.08
   8  -2  -2    5.40    5.16
   8  -2   2   19.74    7.18
  -8   2   2   17.50    5.77
   8   2   2    7.01    5.96
   8   2  -2   24.07    4.70
  -5   8   1  198.63    9.64
  -5   8  -1  192.25    8.04
   5  -8  -1  187.35    7.56
   5   8   1  175.13    7.94
  -5   8   1  169.74    6.98
   5  -8   1  216.26    9.29
  -5  -8   1  194.17    8.34
  -5  -8  -1  209.88   10.54
   5   8  -1  214.73   10.11
   7   0  -7  389.80   11.57
   7   0   7  377.67   11.46
  -7   0   7  407.34   12.02
   7   0  -7  386.30   12.19
  -7   0  -7  398.05   12.70
   1 -10   1   41.38    5.61
   1 -10   1   37.34    4.25
   1 -10  -1   57.32    7.44
  -1 -10   1   44.18    8.40
   1  10  -1   48.13    7.40
  -1  10  -1   48.84    6.80
   1  10   1   52.63    6.68
  -1  10   1   48.65    7.24
  -1 -10  -1   47.53    6.31
   1   1 -13   11.69    5.77
  -1   1 -13   17.11    5.21
   1  -1  13   14.96    5.71
   1  -1 -13   13.93    7.04
  -1   1  13    9.26    5.27
  -1  -1  13   14.72    5.53
   1   1  13   16.85    6.34
  -1  -1 -13   17.99    5.86
   5   6   7  178.44    7.60
   5  -6  -7  195.16    9.08
   5   6  -7  192.18    8.98
  -5   6  -7  197.53    9.65
  -5   6   7  201.36    9.06
   5  -6   7  207.89    8.97
  -5  -6   7  188.47    9.09
  -5  -6   7  184.55    9.23
  -5  -6  -7  207.24    8.27
   5   6   7  180.89    7.19
   5  -6  -7  213.73    9.47
   0  -9   6    2.00    6.52
   0   9   6   10.72    4.85
   0   9  -6    6.39    6.65
   0  -9   6   10.81    3.75
   0  -9  -6   14.54    5.03
   2  -5  11  148.51    8.83
   2   5  11  155.16    7.88
  -2  -5 -11  150.37    8.64
   2  -5 -11  158.89    8.75
  -2  -5  11  144.71    8.46
  -2   5 -11  135.55    7.12
  -2  -5 -11  145.61    6.91
   2  -5 -11  148.83    7.01
  -2   5  11  152.22    8.69
  -2   5 -11  156.50    7.26
   2   5 -11  145.37    9.28
   3  -2  12   26.42    7.14
   3   2 -12   27.53    5.78
   3   2  12   39.08    5.32
  -3   2 -12   34.19    4.98
  -3  -2  12   29.80    6.08
  -3  -2 -12   30.51    6.47
  -3   2  12   32.20    5.90
  -3  -2 -12   24.51    4.90
   3  -2 -12   24.01    6.50
  -3   2 -12   34.61    6.21
   0 -10  -2    4.71    6.87
   0  10  -2    9.33    4.61
   0  10   2    6.59    5.83
   0 -10   2    7.65    6.56
  -1  -4 -12   53.14    4.33
  -1  -4  12   45.95    5.62
  -1   4  12   49.74    5.92
   1   4 -12   46.84    7.82
  -1   4 -12   42.96    6.35
  -1  -4 -12   52.39    7.24
   1  -4 -12   44.93    5.88
  -1   4 -12   35.30    5.09
   1   4  12   43.47    6.81
   1  -4  12   52.77    6.23
  -6  -1  -9    5.40    4.48
  -6  -1   9    4.46    3.61
  -6   1   9    8.02    5.60
   6   1  -9    8.84    7.23
   6  -1   9   10.72    5.92
   6   1   9    6.76    6.26
   6  -1  -9    3.75    5.41
  -6   1  -9    8.50    4.69
  -6  -1   9    6.75    5.36
  -6   1  -9    6.21    6.09
  -6  -1  -9    4.52    7.61
  -6   1   9    2.50    4.10
  -4   8  -5   32.62    5.21
   4  -8  -5   40.64    7.66
  -4  -8   5   37.51    5.85
  -4   8   5   48.93    6.58
   4   8   5   44.73    7.79
   4   8  -5   52.12    7.39
  -4   8  -5   34.03    7.16
  -4  -8  -5   45.42    6.36
   4  -8  -5   37.94    6.27
   4  -8   5   37.04    6.09
  -4  -8   5   25.63    3.79
   6   7   0   36.22    6.03
  -6   7   0   32.19    6.29
  -6  -7   0   28.38    6.28
   6  -7   0   40.14    6.00
  -2  -7   9   26.55    5.99
   2  -7  -9   17.20    6.61
  -2  -7  -9   24.94    5.35
   2   7  -9   25.31    7.93
  -2   7   9   19.92    5.78
   2  -7  -9   23.12    5.53
  -2   7  -9   26.62    5.92
  -2   7  -9   17.61    6.44
  -2  -7  -9   26.72    5.30
   2  -7   9   21.38    6.55
  -2  -7   9   24.62    4.65
   2   7   9   24.77    4.55
  -7   1  -7   58.07    8.35
   7   1   7   51.73    5.12
   7  -1  -7   53.42    6.89
   7   1  -7   69.30    7.99
   7  -1  -7   56.02    6.31
   7   1   7   56.79    7.04
  -7  -1   7   53.02    5.82
   7  -1   7   60.06    6.71
   7   1  -7   69.90    6.79
  -7  -1  -7   76.99    7.99
  -7   1   7   74.55    6.11
   1   8  -8   57.15    8.15
  -1   8  -8   60.74    7.15
  -1  -8  -8   54.45    6.04
  -1  -8   8   51.02    5.15
   1  -8  -8   52.34    5.45
   1   8   8   48.09    4.76
  -1  -8   8   49.07    5.81
  -1   8   8   54.79    5.38
   1  -8  -8   47.94    6.38
   1  -8   8   54.19    6.20
   1   8   8   58.02    7.42
   1  -8   8   46.49    5.80
   6  -7  -1  153.64    7.20
  -6   7  -1  156.01    8.10
  -6   7   1  131.36    8.81
  -6  -7  -1  131.50    7.34
   6  -7   1  145.34    8.32
  -6  -7   1  152.51    7.38
   6   7   1  146.43    6.93
   6   7  -1  123.85    8.15
   7  -3  -6   33.83    4.78
   7  -3  -6   33.93    7.25
   7   3   6   46.73    6.08
   7   3  -6   25.82    6.75
   7   3  -6   24.87    6.19
   7   3   6   40.89    5.01
  -7  -3   6   40.75    5.78
  -7   3   6   33.25    5.87
   7  -3   6   29.54    5.61
  -7  -3  -6   40.51    8.36
  -7   3  -6   37.21    8.08
  -7  -5   3   70.80    7.77
   7  -5   3   91.03    7.67
   7   5   3   77.49    5.98
  -7  -5  -3   66.07    8.34
   7  -5  -3   70.22    8.47
  -7   5   3   77.28    6.35
  -7   5  -3   67.82    9.15
   7   5  -3   71.76    7.00
   7   5  -3   76.19    6.47
   7   5   3   69.72    6.25
   5  -8  -2   -3.43    5.49
  -5   8   2    3.35    4.27
  -5   8  -2    1.72    6.37
   5  -8   2    7.62    5.11
  -5  -8   2   -5.02    6.43
  -5   8   2    4.26    3.69
  -5  -8  -2    0.73    5.11
   5   8   2   -0.59    6.15
   5   8  -2    6.48    5.50
   0   2 -13   84.83    8.38
   0   2  13   93.84    7.62
   0  -2 -13   75.88    8.30
   0  -2  13   86.67    8.17
   1   9  -6  126.72    7.59
   1  -9  -6  128.14    7.45
  -1   9  -6  135.54    8.12
   1   9   6  132.16    7.34
  -1  -9  -6  130.87    7.73
   1  -9   6  123.48    7.65
  -1  -9   6  126.84    6.92
  -1   9   6  123.49    7.03
   1  -9   6  121.79    7.93
  -1  -9   6  123.12    8.71
  -7   4   5   -0.35    4.37
   7  -4  -5    0.07    5.51
   7  -4  -5    2.77    4.16
   7   4  -5    2.49    5.84
   7   4  -5   -2.19    5.35
   7  -4   5   -3.39    5.06
  -7   4  -5   -0.38    6.11
  -7  -4  -5    0.47    5.45
  -7  -4   5   -0.61    5.49
   7   4   5    1.25    5.85
   7   4   5    0.92    4.42
   1 -10  -2   59.66    7.11
   1  10   2   60.30    6.74
   1 -10   2   48.98    4.52
  -1  10   2   57.36    7.30
  -1 -10  -2   66.69    6.27
  -1 -10   2   55.91    6.28
   1  10  -2   65.85    7.24
  -1  10  -2   58.72    6.81
   1 -10   2   57.17    7.11
   3   9  -4  193.47    8.11
   3  -9  -4  193.96    8.42
   3  -9   4  201.79   10.48
   3  -9  -4  195.95    7.87
  -3   9   4  187.88    7.28
   3   9   4  203.24    9.13
  -3  -9  -4  195.55    9.54
  -3  -9   4  197.42    8.03
  -3   9  -4  189.14    8.11
   3  -9   4  216.85    8.78
  -4   3 -11   96.22    7.54
  -4   3 -11   98.57    6.24
   4   3 -11   81.15    8.16
   4  -3 -11   97.23    7.32
   4  -3  11   92.99    6.20
  -4  -3  11   98.47    7.04
  -4  -3 -11   96.49    6.42
   4   3  11   97.62    6.17
  -4   3  11   90.79    9.30
  -4  -3 -11   85.78    6.83
   8   3   0   31.63    4.84
   8   3   0   29.27    5.55
  -8  -3   0   33.92    6.05
   8  -3   0   31.86    6.96
  -8   3   0   35.97    8.73
   6  -6  -5    2.55    4.94
   6   6   5    2.10    3.40
   6  -6   5    0.73    5.38
  -6  -6   5    5.67    5.14
   6  -6  -5   -0.56    3.90
   6   6   5    3.09    6.62
   6   6  -5    2.39    5.40
  -6   6   5    1.95    5.47
  -6   6  -5    1.93    7.19
  -6  -6  -5   -0.95    6.37
  -6  -6   5   -2.52    4.18
   8   2   3  106.19    6.06
  -8   2  -3   97.01    7.05
   8  -2  -3  119.58    8.60
   8   2  -3  121.26    7.61
   8  -2   3  109.37    8.78
  -8  -2   3  116.67    8.91
   8   2  -3  113.34    7.36
  -8  -2  -3  111.07    8.60
   8   2   3   99.08    6.02
  -8   2   3  116.09    8.70
   8   0  -4   46.73    5.11
  -8   0  -4   50.14    7.21
  -8   0   4   57.98    7.84
   8   0  -4   54.82    6.36
   8   0   4   44.12    5.03
  -4   9   0   26.00    4.30
   4   9   0   29.62    5.30
   4  -9   0   35.24    5.89
   4  -9   0   32.04    5.68
  -4  -9   0   38.02    7.31
   8   3   1   -0.76    3.40
  -8  -3  -1    0.51    8.26
   8   3  -1    1.14    5.66
  -8   3  -1    1.61    5.56
  -8  -3   1   -1.61    7.27
  -8   3   1   -2.10    7.45
   8  -3  -1    2.54    6.75
   8   3   1   -1.40    5.31
   8   3  -1   -0.20    3.96
   8  -3   1    1.62    5.22
   6  -7   2   66.96    6.00
  -6  -7   2   98.42    7.93
  -6  -7  -2   76.80    7.67
  -6   7  -2  100.23    6.84
  -6   7   2   76.41    7.29
   6  -7  -2   86.69    6.09
   6   7   2   92.46    7.72
   6   7  -2   71.16    6.21
  -1  -2 -13  277.71   10.85
  -1   2 -13  344.37   10.33
   1   2 -13  286.70   11.10
   1   2  13  340.22   11.06
   1  -2  13  283.78    9.70
  -1   2  13  290.83   10.93
  -1  -2  13  318.36   11.82
  -5   3  10   43.34    6.23
  -5  -3 -10   38.19    4.86
   5  -3  10   37.08    4.72
   5   3  10   47.96    5.60
  -5   3  10   37.95    4.84
   5   3 -10   39.16    6.01
  -5   3 -10   36.82    5.08
   5  -3 -10   50.86    6.11
  -5  -3  10   52.95    6.81
  -5  -3 -10   38.39    4.77
  -5   3 -10   49.40    5.32
   0 -10   3  150.68    8.63
   0 -10  -3  157.61    7.91
   0  10  -3  153.28    7.04
   0  10   3  160.94    8.75
   6   2   9   66.57    6.37
  -6   2  -9   60.68    5.02
  -6   2  -9   52.70    6.82
  -6  -2  -9   58.99    7.30
   6   2  -9   48.28    7.07
  -6  -2   9   56.96    5.11
  -6  -2   9   60.71    6.47
   6  -2   9   58.86    6.81
   6  -2  -9   72.88    7.76
   6   2   9   61.35    5.45
  -6   2   9   50.35    4.85
   6  -2  -9   61.14    5.62
  -4   9  -1  131.34    6.96
   4  -9   1  145.99    6.74
   4   9  -1  144.00    7.96
   4  -9  -1  132.61    7.63
   4   9   1  149.57    7.89
  -4   9   1  144.57    7.33
   4  -9   1  147.32    7.13
  -4  -9  -1  156.47    9.08
   4  -9  -1  140.53    7.33
  -4  -9   1  132.66    7.15
   2   0 -13   15.14    7.61
  -2   0 -13   14.22    6.43
   2   0  13   10.60    7.03
  -2   0  13   13.12    5.43
   8   1  -4  193.02    9.19
   8  -1   4  189.04    7.76
  -8   1  -4  211.98    8.23
   8   1  -4  175.63    8.29
   8  -1  -4  187.32    7.57
  -8  -1  -4  178.26    7.86
   8  -1  -4  206.90    9.87
  -8  -1   4  233.78    9.66
  -8   1   4  174.92    7.81
   7   2   7  286.78    8.47
   7   2  -7  303.92   10.41
   7  -2  -7  281.71    9.39
   7   2   7  304.83    9.84
   7   2  -7  281.29   10.02
  -7  -2   7  289.00    9.90
  -7   2   7  294.93    9.38
   7  -2   7  312.55   10.58
  -7  -2  -7  300.32   10.69
  -7   2  -7  290.33    9.95
   7  -2  -7  275.98    9.64
   2 -10   0   56.57    5.23
  -2  10   0   55.69    5.94
   2  10   0   52.25    7.25
  -2 -10   0   57.25    5.98
   2 -10   0   53.79    6.97
   3  -8  -7  135.26    8.40
   3   8  -7  141.53    8.82
  -3  -8  -7  141.30    7.85
   3  -8  -7  130.79    7.19
  -3   8  -7  145.07    9.41
  -3  -8   7  132.59    6.63
   3  -8  -7  131.58    7.03
   3  -8   7  125.39    6.63
   3   8   7  157.66    8.90
  -3  -8   7  138.67    8.35
  -3   8  -7  135.92    7.79
   2 -10   1   59.05    5.45
   2 -10  -1   68.73    5.62
  -2  10   1   53.87    5.62
   2 -10  -1   72.84    7.39
  -2  10  -1   63.12    6.06
  -2 -10  -1   57.89    6.11
   2 -10   1   63.32    7.21
   2  10   1   73.90    6.30
   2  10  -1   63.09    7.49
  -2 -10   1   71.69    7.50
  -5  -8  -3   32.67    6.94
  -5  -8   3   35.29    5.80
   5  -8  -3   38.70    6.41
   5   8  -3   39.64    6.38
  -5   8  -3   28.93    7.30
   5  -8   3   34.99    7.43
  -5   8   3   33.42    5.25
   5   8   3   29.27    5.37
  -5   8   3   31.20    7.88
  -2   1  13   23.85    5.79
   2   1  13   18.32    5.55
   2  -1  13   18.72    5.41
   2   1 -13   24.61    6.99
  -2  -1  13   27.25    6.37
   2  -1 -13   24.08    5.47
  -2   1 -13   20.07    6.75
  -2  -1 -13   17.95    6.60
  -8   3   2  207.09    8.75
   8   3  -2  219.79    9.71
  -8   3  -2  200.31    9.17
   8   3   2  215.44    8.46
   8  -3  -2  211.26    8.11
   8   3   2  212.65    8.93
   8  -3   2  227.12    8.61
  -8  -3   2  215.13    9.35
  -8  -3  -2  222.06    9.76
   8   3  -2  219.91    8.97
   1  10  -3   14.49    5.61
  -1  10  -3   18.22    6.62
  -1 -10   3   15.91    5.11
   1 -10  -3   29.77    5.57
  -1 -10  -3   12.81    6.33
   1 -10   3   14.67    5.55
  -1  10   3   15.10    5.62
   1  10   3   25.32    6.63
   1 -10   3   12.71    3.79
  -2   4 -12  181.00    7.77
  -2  -4 -12  175.83    7.20
  -2  -4  12  194.91    8.91
  -2  -4 -12  177.69    9.31
  -2   4  12  186.64    8.37
   2   4 -12  197.15    9.96
  -2   4 -12  216.07    9.52
   2  -4 -12  202.76   10.35
   2  -4  12  169.78    8.51
   2   4  12  196.52    8.60
  -4   9  -2   32.21    5.29
  -4  -9   2   28.06    7.37
   4  -9  -2   36.12    6.36
   4  -9   2   17.52    5.26
   4  -9   2   14.57    5.63
   4  -9  -2   29.51    6.05
  -4   9   2   14.39    4.25
   4   9  -2   21.15    6.18
  -4  -9  -2   19.45    6.91
   4   9   2   35.73    5.98
  -3  -3 -12   57.84    5.50
  -3   3  12   52.16    7.73
  -3  -3  12   64.12    7.38
   3  -3 -12   60.97    6.53
  -3   3 -12   53.65    6.26
   3  -3  12   45.05    7.63
   3   3 -12   45.38    7.59
  -3   3 -12   55.08    5.54
   3   3  12   57.66    7.37
  -3  -3 -12   54.36    6.69
   0   6 -11    0.29    3.63
   0   6  11   -4.49    5.96
   0  -6 -11   -1.27    4.02
   0  -6 -11    4.35    5.95
   0  -6  11    3.88    4.66
   0   6 -11    4.49    5.79
   6  -4  -8   44.60    5.30
  -6  -4   8   54.56    5.86
   6   4  -8   48.93    6.83
   6  -4  -8   56.04    9.46
   6   4   8   58.87    6.10
   6   4   8   47.62    5.75
   6  -4   8   54.74    5.42
  -6  -4   8   41.73    5.31
  -6  -4  -8   50.05    6.47
  -6   4  -8   49.19    6.77
  -6   4   8   49.57    6.14
   7   5   4   95.18    6.46
   7   5  -4  108.53    8.68
   7  -5   4  110.00    8.27
  -7   5   4  117.37    8.19
  -7  -5  -4   94.92    7.63
   7   5   4   99.15    6.68
   7   5  -4  110.98    7.81
  -7   5  -4  102.65    8.51
  -7  -5   4  105.40    8.98
   7  -5  -4   98.53    7.08
   5  -7  -6    0.13    7.85
   5  -7  -6    2.30    5.55
   5   7   6   -0.56    4.48
  -5  -7   6    3.45    4.01
   5   7  -6   -3.54    6.51
  -5   7  -6   -1.05    5.49
  -5   7   6    0.04    5.66
   5  -7   6  -11.91    5.68
  -5  -7   6   -1.10    3.83
  -5  -7  -6    1.01    4.63
   6  -5  -7   45.66    8.75
   6   5   7   43.35    5.45
   6  -5  -7   36.96    5.73
   6  -5   7   41.20    5.48
  -6  -5   7   41.81    6.49
  -6  -5   7   38.09    6.66
  -6  -5  -7   41.67    7.52
  -6   5  -7   51.19    8.78
  -6   5   7   33.27    6.50
   6   5   7   44.68    6.34
   6   5  -7   40.35    6.30
  -4  -6  -9  202.01    9.18
   4   6   9  203.03    8.13
   4  -6   9  184.28    7.48
  -4   6   9  201.20    8.57
  -4  -6   9  188.97    9.14
  -4   6  -9  216.06    9.28
   4  -6  -9  190.19    7.91
   4   6  -9  190.71    9.08
  -4   6  -9  200.81    8.60
  -4   6   9  197.29    8.43
   4   6   9  207.79    8.99
  -4  -6   9  183.68    8.23
   2  -8   8   11.38    5.71
   2  -8  -8    2.23    5.04
  -2  -8   8   16.18    5.35
   2  -8   8   11.37    5.24
   2   8  -8   10.38    5.84
  -2   8  -8   -1.04    5.83
  -2   8   8   10.10    5.31
  -2  -8  -8    5.99    5.30
   2   8   8   11.00    7.31
   2  -8  -8    9.35    5.39
  -2  -8   8   11.11    6.89
   4  -5 -10  124.30    9.06
   4  -5  10  108.36    7.64
  -4   5 -10  120.30    6.75
  -4  -5 -10  113.21    6.86
  -4  -5 -10  108.23    6.92
  -4   5  10   91.22    5.81
   4   5 -10  108.43    7.13
  -4   5 -10  120.23    7.44
  -4  -5  10  100.66    6.31
  -4  -5  10  122.27    8.06
  -4   5  10  110.95    7.44
   4   5  10  116.86    5.96
   0  -7 -10    7.10    6.26
   0  -7 -10    6.59    4.56
   0   7  10    0.90    5.00
   0  -7  10   -5.36    5.48
   0   7 -10    1.55    4.78
   0  -7  10    1.67    6.30
  -6  -7  -3   30.28    5.45
   6   7  -3   24.36    7.62
  -6   7   3   21.20    4.12
  -6  -7   3   29.57    4.78
   6  -7  -3   38.64    6.21
  -6   7  -3   39.20    5.55
  -6  -7   3   35.34    5.80
   6  -7   3   30.67    5.75
  -6   7   3   28.17    4.91
   6   7   3   43.77    6.61
   2   9   6  129.27    6.96
   2   9  -6  131.03    9.52
   2  -9   6  103.65    6.87
   2  -9  -6  125.53    7.70
   2  -9   6  113.15    6.05
  -2   9   6  123.95    7.64
  -2  -9   6  122.33    6.34
  -2   9  -6  126.34    7.36
  -2  -9  -6  117.02    7.80
  -2  -9   6  127.25    8.89
   2  -9  -6  118.62    6.73
   2 -10  -2   10.93    6.32
  -2 -10   2   15.83    6.04
  -2 -10  -2    6.02    4.72
  -2  10  -2    8.64    4.85
   2  10  -2   19.14    6.79
   2  10   2   15.10    4.97
  -2  10   2   13.62    5.09
   2 -10  -2    9.04    4.40
   2 -10   2    9.17    4.57
   2 -10   2   13.73    5.05
  -3   6 -10   21.35    5.83
  -3   6 -10   14.23    6.62
  -3  -6 -10   44.96    7.09
   3  -6 -10   24.68    6.33
   3   6 -10   40.75    8.02
   3  -6  10   45.58    5.81
   3   6  10   22.15    5.39
  -3  -6  10   15.90    5.80
  -3   6  10   38.20    6.17
   3  -6 -10   17.03    4.82
  -3  -6  10   18.75    4.64
  -3  -6 -10   41.67    5.69
   5   0 -11   85.54    8.06
  -5   0 -11   85.36    5.72
  -5   0  11   78.89    6.59
  -5   0 -11   84.62    7.11
   5   0  11   71.96    8.03
   0   3  13   15.81    4.60
   0  -3  13   14.93    6.04
   0  -3 -13   26.95    5.50
   0   3 -13   21.05    8.14
  -4   0  12   63.01    6.01
  -4   0 -12   61.03    6.02
  -4   0 -12   48.07    5.00
   4   0 -12   65.96    9.21
   4   0  12   61.51    6.19
   8  -2   4   13.16    7.17
  -8   2   4    7.43    7.53
  -8  -2  -4   14.36    6.77
   8   2  -4   14.82    7.26
  -8   2  -4   25.60    6.96
   8  -2  -4   22.49    6.76
   8   2  -4   21.48    7.19
  -8  -2   4   18.72    5.85
   8   2   4   24.93    6.01
   8   2   4   12.29    4.47
  -1   6  11    8.11    4.24
   1   6  11   10.03    5.46
  -1  -6  11   11.72    6.55
  -1   6 -11    2.74    7.43
   1   6 -11    7.81    6.20
  -1  -6 -11    4.43    5.87
   1  -6  11    8.29    5.64
  -1  -6  11    5.82    4.27
  -1   6 -11   13.86    4.48
   1  -6 -11    3.28    7.33
  -1  -6 -11    9.81    5.04
   1  -6 -11    8.11    4.00
  -7  -6   0   14.03    5.94
   7   6   0   14.21    4.95
  -7   6   0   16.82    8.22
   7  -6   0    6.19    7.19
   7   6   0   13.72    7.41
   4  -8   6   89.02    7.82
   4   8  -6   71.23    8.09
  -4   8  -6   68.29    6.09
  -4  -8   6   60.62    5.28
   4  -8  -6   68.63    5.84
   4  -8  -6   74.02    5.63
   4  -8  -6   72.34    6.59
  -4  -8   6   72.31    6.87
  -4   8  -6   82.06    8.56
  -4  -8  -6   79.04    6.55
   4   8   6   72.01    7.78
   3  -9  -5  199.61    8.95
   3   9  -5  206.54    9.93
  -3   9  -5  218.30    8.78
  -3  -9  -5  201.18    9.51
  -3  -9   5  226.89    9.72
   3  -9  -5  209.49    8.58
   3  -9   5  189.59    7.51
  -3   9   5  198.39    8.32
   3   9   5  223.43    7.86
   3  -9   5  207.82   10.06
   0  10   4   16.93    7.79
   0 -10   4   15.94    4.02
   0 -10   4   19.62    7.06
   0 -10  -4    7.53    7.26
   0  10  -4   15.58    4.70
   1   7 -10   24.95    6.82
   1  -7 -10   40.27    5.15
  -1  -7  10   36.60    6.16
  -1  -7  10   35.82    4.70
   1  -7  10   37.93    5.78
  -1  -7 -10   34.42    6.32
  -1  -7 -10   23.75    6.38
   1  -7 -10   36.89    5.85
  -1   7 -10   48.72    6.22
   1   7  10   37.36    5.93
  -1   7  10   39.23    5.33
   2  -2  13   42.95    5.56
   2   2  13   53.70    5.31
   2  -2 -13   57.58    6.44
  -2  -2 -13   42.52    7.83
  -2  -2  13   61.17    7.83
  -2   2  13   48.99    8.32
   2   2 -13   51.72    6.36
  -2   2 -13   55.21    8.24
  -5  -1 -11  149.66    7.73
   5   1 -11  150.54    9.76
  -5   1  11  128.80    7.44
  -5  -1 -11  157.12    7.93
  -5   1 -11  170.43    8.53
  -5   1 -11  171.04    7.62
   5   1  11  157.38    6.75
   5  -1  11  137.15    7.53
   5  -1 -11  170.66    9.11
  -5  -1  11  159.48   10.04
   7  -6  -1   53.97    7.31
   7   6  -1   76.49    6.51
  -7   6  -1   64.32    6.84
   7   6   1   60.56    5.95
  -7   6   1   96.65    6.81
  -7  -6  -1   83.20    6.32
   7   6  -1   82.35    6.26
  -7  -6   1   70.89    6.93
   7   6   1   62.98    5.61
   7  -6   1   81.38    6.57
   8  -3  -3  103.21    7.70
   8   3  -3   99.74    7.01
   8   3   3  109.72    6.65
   8  -3   3  125.18    7.94
  -8  -3   3  102.42    6.81
   8   3  -3  121.89    8.23
  -8  -3  -3  100.82    7.51
   8   3   3   98.16    6.84
  -8   3  -3  102.22    7.20
  -8   3   3  110.87    6.84
   4  -1 -12   12.22    5.68
   4  -1  12   39.89    6.99
   4   1 -12   43.94    8.90
  -4  -1 -12   40.42    6.27
  -4   1 -12   15.26    5.66
  -4   1 -12   12.36    5.12
  -4   1  12   41.07    5.62
  -4  -1  12   20.27    7.62
   4   1  12    7.96    5.47
  -4  -1 -12   39.16    5.51
   3   5 -11  350.14   11.50
  -3  -5 -11  357.40   11.35
  -3   5 -11  358.56   11.00
  -3   5 -11  358.81   10.53
   3   5  11  354.59   10.55
  -3  -5  11  360.11   11.52
   3  -5 -11  366.71   11.85
   3  -5  11  332.27    9.85
  -3   5  11  340.28   11.29
   0   9  -7    4.32    6.22
   0   9   7    6.61    5.12
   0  -9   7    1.29    5.94
   0  -9  -7    3.00    5.98
   0  -9   7    4.79    5.13
   0   5  12   49.10    5.30
   0   5 -12   47.70    7.45
   0  -5 -12   43.43    6.90
   0  -5 -12   45.49    4.94
   0  -5  12   59.41    8.23
   5   5   9   21.48    5.53
   5  -5  -9   15.88    7.01
  -5   5  -9   15.36    3.86
   5   5  -9    8.98    8.05
  -5   5  -9    9.60    7.74
  -5  -5  -9   10.30    5.85
   5  -5   9    4.47    6.63
   5   5   9   10.61    6.73
  -5  -5   9   11.39    4.58
  -5  -5   9   15.61    5.35
  -5   5   9    5.72    5.29
   5  -5  -9   17.66    5.16
  -1  -3 -13   24.35    7.01
   1  -3 -13   22.64    5.38
  -1   3 -13   28.47    6.10
   1   3  13   25.52    6.94
   1   3 -13   29.73    6.22
  -1  -3  13   21.66    5.33
  -1   3  13   24.56    6.44
   1  -3  13   26.00    7.20
  -8   0   5   61.22    5.71
   8   0  -5   68.16    8.35
   8   0   5   55.72    5.86
  -8   0  -5   73.49    6.77
   8   0  -5   63.56    6.78
   4   9   3   18.45    6.22
   4  -9  -3   14.24    5.39
   4  -9  -3   17.89    5.82
  -4   9  -3   15.35    5.29
   4  -9   3   21.55    7.03
   4   9  -3   22.93    5.43
  -4  -9   3   18.63    6.23
  -4  -9  -3   21.13    5.13
   4  -9   3   21.31    5.52
  -4   9   3   16.51    4.33
  -3  -7  -9  122.23    7.50
   3  -7  -9  106.74    7.76
   3   7  -9   96.61    7.72
   3   7   9   93.23    6.96
  -3   7  -9  117.61    7.63
   3   7   9   99.78    6.24
  -3  -7   9  106.48    7.63
  -3   7  -9  104.73    6.46
  -3   7   9  111.20    6.51
   3  -7  -9  129.04    8.75
  -3  -7   9   98.38    5.92
   3  -7   9  103.82    6.87
   7   4  -6   93.39    8.14
   7  -4  -6   71.24    5.74
  -7   4   6   95.63    6.25
   7   4   6   74.73    6.60
  -7  -4   6   74.07    6.88
   7  -4   6   92.25    6.34
   7  -4  -6   90.09    8.63
  -7   4  -6   71.69    9.23
  -7  -4  -6   94.83    8.66
  -7  -4   6   76.82    5.84
   7   4   6   76.85    5.84
   6  -3  -9   12.51    4.45
   6   3   9   16.38    4.32
  -6  -3   9   17.81    4.74
   6   3  -9   10.62    5.19
  -6  -3   9    8.75    6.75
  -6   3   9    9.89    4.75
   6  -3   9   11.79    5.82
   6  -3  -9   14.83    5.81
  -6   3  -9   15.90    8.11
  -6  -3  -9   12.46    7.50
   6   3   9   21.78    5.57
   4   7   8  106.07    7.95
   4   7  -8  100.99    7.27
  -4  -7  -8  108.13    6.68
   4  -7  -8  104.41    7.58
  -4  -7   8   98.94    8.10
  -4  -7   8  108.17    7.33
  -4   7  -8  102.97    7.41
   4  -7  -8   97.05    7.17
  -4   7  -8  108.53    7.50
   4  -7   8  110.07    7.35
   4  -7  -8  107.86    6.63
  -5   8   4  119.90    7.20
   5   8  -4  125.83    8.21
  -5  -8  -4  134.52    7.24
   5  -8  -4  128.21    6.82
   5  -8   4  137.90    7.90
   5   8   4  140.15    7.34
  -5   8   4  117.64    8.11
  -5   8  -4  134.14    7.24
  -5  -8   4  128.36    7.91
   7   0  -8    3.44    5.17
  -7   0  -8    6.96    7.48
   7   0  -8    2.05    5.49
  -7   0   8    1.88    5.29
   7   0   8    2.68    5.73
   6   6  -6   -0.26    5.73
  -6   6   6    0.95    6.36
   6  -6  -6    5.52    7.04
   6  -6   6    3.05    6.75
  -6  -6   6   12.12    4.92
   6  -6  -6   13.89    4.92
  -6  -6  -6    7.13    7.16
   6   6   6   11.32    3.56
  -6   6  -6   16.04    5.89
   6   6   6   11.95    6.29
  -6  -6   6   16.38    4.34
  -1 -10  -4   63.59    6.32
  -1  10  -4   52.80    5.57
   1 -10  -4   50.47    7.31
  -1  10   4   59.42    6.19
   1  10  -4   52.53    6.37
   1 -10   4   57.10    5.02
   1 -10   4   51.77    5.67
   1  10   4   54.59    7.83
  -1 -10   4   62.66    6.71
  -7   3   7   42.40    6.27
  -7  -3   7   62.71    6.88
   7  -3   7   49.62    5.73
  -7  -3   7   49.46    5.63
   7   3   7   54.42    5.42
  -7  -3  -7   47.00    6.97
   7  -3  -7   60.27    6.40
  -7   3  -7   55.14    6.85
   7   3   7   55.56    6.02
   7   3  -7   52.00    7.02
   7  -3  -7   48.48    5.67
   5   6  -8  121.83    7.29
   5   6   8  119.38    7.73
  -5   6   8  122.29    7.77
   5  -6  -8  120.00    7.14
   5  -6  -8  129.44    7.70
   5   6   8  100.39    6.07
   5  -6   8  118.96    8.00
  -5  -6   8  110.54    7.16
  -5  -6   8  108.52    7.34
  -5  -6  -8  129.31    8.33
  -5   6  -8  120.47    7.55
   8  -1  -5  123.43    8.75
   8  -1   5  142.95    9.01
   8   1   5  139.70    8.00
  -8  -1   5  116.82    6.75
  -8   1   5  118.72    7.16
  -8   1  -5  126.95    9.21
   8  -1  -5  112.00    6.53
  -8  -1  -5  130.76    9.68
   8   1  -5  125.92    7.28
   8   1  -5  125.32    8.01
  -4   4 -11   34.53    5.83
   4   4 -11   38.19    7.54
  -4  -4  11   43.63    7.09
  -4   4 -11   31.80    5.47
  -4  -4 -11   40.74    4.97
   4   4  11   36.55    5.93
  -4   4  11   38.08    8.27
  -4  -4 -11   38.97    6.35
   4  -4  11   34.35    5.17
   4  -4 -11   31.34    5.15
  -2  10  -3  158.22    6.82
  -2 -10   3  187.60    9.99
   2 -10  -3  159.66    7.51
   2  10  -3  168.51    8.54
   2 -10   3  151.09    7.21
   2 -10   3  157.96    8.39
   2 -10  -3  139.18    7.36
  -2 -10  -3  167.16    8.81
   2  10   3  179.19    8.54
  -2  10   3  172.99    8.45
   1   9   7  136.46    7.66
   1  -9   7  123.97    6.67
  -1  -9   7  123.45    6.60
  -1  -9  -7  130.39    7.12
  -1   9  -7  146.67    9.03
  -1   9   7  116.86    8.21
   1   9  -7  130.36    9.82
   1  -9  -7  129.87    7.17
  -1  -9   7  129.61    7.89
   1  -9   7  120.11    6.95
  -1   9   7  122.26    6.89
  -7  -6   2   52.97    5.95
   7   6  -2   69.85    6.21
   7   6  -2   65.58    8.10
   7   6   2   54.13    7.09
   7   6   2   43.43    5.12
  -7   6  -2   53.66    5.94
   7  -6   2   66.40    6.55
  -7   6   2   70.46    7.17
   7  -6  -2   52.55    6.99
  -7  -6  -2   62.62    8.07
  -1   5  12   22.54    6.55
   1   5  12   29.09    5.85
  -1  -5  12   43.97    7.46
   1   5 -12   20.54    5.92
  -1   5 -12   28.88    5.69
  -1  -5 -12   19.09    6.42
   1  -5  12   21.69    5.22
   1  -5 -12   31.72    7.68
  -1   5 -12   36.64    5.00
  -1  -5 -12   23.55    4.19
   8   4   0  136.90    8.76
  -8   4   0  132.60    7.88
  -8  -4   0  119.00    7.16
   8  -4   0  136.87    7.15
   8   4   0  117.50    6.71
   0   8  -9   55.27    6.07
   0  -8   9   65.59    7.44
   0  -8   9   59.11    5.66
   0   8   9   62.57    5.97
   0  -8  -9   57.59    7.13
   0  -8  -9   57.47    5.14
   7   1   8    0.85    4.10
  -7  -1   8    1.64    6.05
   7   1  -8    0.98    5.48
  -7  -1  -8    4.43    8.01
  -7   1   8   -1.13    4.55
  -7   1  -8    0.20    5.37
   7  -1  -8   -5.05    5.40
   7   1   8   -4.69    5.40
   7  -1   8    1.36    7.50
   7   1  -8   11.55    7.87
   7  -1  -8   -0.81    5.02
   8   4  -1    6.96    5.85
  -8   4  -1    4.28    4.99
  -8  -4  -1    0.90    6.49
   8   4   1    2.48    5.96
   8   4  -1    5.35    6.07
  -8  -4   1    5.08    6.25
   8  -4   1   -0.88    5.14
   8   4   1    1.30    5.45
  -8   4   1    0.76    8.23
   8  -4  -1    4.08    6.20
  -6   7   4  135.61    7.13
  -6   7  -4  147.53    8.81
  -6  -7  -4  129.23    8.46
  -6  -7   4  133.32    8.32
   6  -7   4  146.98    7.91
   6   7   4  132.63    8.16
  -6   7   4  111.51    6.41
   6  -7  -4  140.19    8.45
  -6  -7   4  118.04    6.58
   6   7  -4  135.24    9.31
   5   4  10   18.03    5.46
   5  -4 -10   15.25    5.04
  -5   4  10   40.13    7.67
  -5  -4  10   17.31    7.04
  -5   4  10   32.69    4.99
  -5   4 -10   15.57    5.38
   5  -4  10   30.34    6.16
  -5  -4 -10   33.58    5.29
  -5   4 -10   18.26    4.73
   5   4 -10   42.46    8.54
  -5  -4 -10   34.88    6.49
   5   2  11   80.52    5.99
  -5  -2  11   77.82    7.57
   5  -2  11   74.10    6.01
   5   2 -11   79.39    8.86
  -5   2 -11   80.21    5.96
   5  -2 -11   67.56    8.13
  -5   2 -11   86.64    6.60
  -5  -2 -11   70.45    5.50
  -5  -2 -11   76.04    6.63
  -5   2  11   72.35    7.09
  -6   0 -10   77.71    7.77
   6   0 -10   77.51    8.62
   6   0  10   76.05    6.99
  -6   0  10   73.84    6.42
  -6   0 -10   87.74    6.44
   4  -2 -12  324.10   12.01
  -4   2 -12  310.24    9.86
  -4  -2 -12  355.77   10.68
  -4   2 -12  314.86    9.54
   4  -2  12  346.33   10.58
  -4  -2 -12  343.86   10.85
   4   2 -12  358.76   11.40
  -4   2  12  349.38   11.79
  -4  -2  12  310.34   11.27
   4   2  12  328.07    9.38
   7  -5  -5   69.68    8.96
   7   5  -5   75.30    8.03
   7  -5  -5   57.76    5.46
  -7   5  -5   65.84    6.53
  -7   5   5   77.64    6.59
  -7  -5  -5   78.07    8.74
  -7  -5   5   66.32    6.23
  -7  -5   5   68.86    8.11
   7  -5   5   64.90    6.31
   7   5   5   65.49    5.98
   7   5   5   60.73    6.27
  -3   0  13  624.36   14.70
  -3   0 -13  696.78   15.80
  -3   0 -13  684.18   14.44
   3   0 -13  671.89   14.16
   3   0  13  638.21   15.12
  -1   8  -9    9.51    7.76
   1  -8  -9    4.03    4.96
   1  -8  -9   -0.42    3.90
   1  -8   9    0.59    5.80
  -1  -8  -9    3.09    4.11
  -1  -8   9    0.07    5.15
   1   8  -9    1.60    7.15
  -1   8   9    0.63    4.85
   1  -8   9    6.91    6.28
  -1  -8   9   11.70    5.53
   1   8   9    2.65    4.10
  -1  -8  -9   -0.39    4.63
  -2   6  11   30.43    5.61
  -2  -6  11   23.77    6.98
   2   6  11   17.96    5.69
   2  -6  11   25.04    8.42
  -2   6 -11   26.45    7.10
  -2   6 -11   25.19    5.71
  -2  -6  11   21.22    4.50
   2  -6 -11   22.81    6.43
  -2  -6 -11   20.46    5.13
  -2  -6 -11   29.11    6.38
   2  -6 -11   20.50    4.84
   2   6 -11   14.66    5.79
  -3 -10   0  155.67    9.04
  -3  10   0  158.78    8.09
   3 -10   0  156.91    8.26
   3 -10   0  147.10    6.57
   3  10   0  151.93    7.12
  -6  -1  10   72.65    8.97
  -6   1  10   47.99    6.40
  -6  -1 -10   41.13    7.80
  -6   1 -10   72.32    7.02
   6  -1  10   36.74    6.87
  -6   1 -10   77.65    6.52
  -6  -1 -10   56.86    6.17
   6   1 -10   49.02    6.37
   6  -1 -10   78.70    8.04
   6   1  10   71.73    6.58
   8   4  -2   61.32    5.87
  -8  -4  -2   62.67    6.50
   8  -4  -2   56.29    7.17
  -8   4  -2   30.30    7.32
   8  -4   2   57.59    6.40
   8   4   2   48.11    7.05
  -8   4   2   72.64    7.84
   8   4   2   46.54    5.99
   8   4  -2   54.36    6.29
  -8  -4   2   50.49    5.99
   8   3  -4  231.28    8.61
  -8  -3  -4  198.02    9.61
  -8   3   4  217.59    9.56
  -8   3  -4  230.07    9.95
   8   3   4  224.12    8.33
   8  -3  -4  230.11   10.10
  -8  -3   4  242.32   10.43
   8   3   4  213.37    8.59
   8  -3   4  223.10    9.86
   8   3  -4  229.59    8.74
  -2   7 -10   74.78    7.06
  -2  -7 -10   69.26    6.37
  -2  -7  10   66.76    6.11
   2  -7 -10   73.01    6.70
  -2  -7 -10   64.40    5.63
  -2   7  10   64.24    6.33
   2   7  10   67.57    6.27
  -2   7 -10   65.07    5.92
   2   7 -10   71.02    8.93
   2  -7 -10   64.05    6.43
  -2  -7  10   64.25    5.80
   2  -7  10   62.59    5.69
   3 -10   1  121.45    8.41
  -3  10   1  121.90    7.50
   3 -10   1  125.13    7.22
   3 -10  -1  103.62    7.05
   3  10  -1  127.42    7.99
  -3 -10  -1  114.97    7.95
  -3  10  -1  111.64    6.77
  -3 -10   1  107.02    6.96
   3  10   1  105.13    6.69
   3 -10  -1  111.32    7.92
  -3   1  13   69.95    8.50
   3  -1  13   70.96    5.98
   3   1  13   67.67    7.83
   3  -1 -13   75.35    6.45
  -3   1 -13   66.92    6.30
  -3  -1 -13   62.30    5.21
  -3  -1 -13   63.69    7.10
   3   1 -13   65.22    6.74
  -3  -1  13   82.93    7.23
  -3   1 -13   77.29    5.65
   8  -2   5   84.06    6.77
   8   2   5   64.21    5.55
   8  -2  -5   75.61    6.82
   8   2  -5   87.20    7.59
   8  -2  -5   63.40    5.51
  -8   2   5   68.86    7.20
  -8  -2  -5   80.66    7.33
   8   2   5   59.16    5.31
   8   2  -5   81.97    6.55
  -8  -2   5   66.28    7.31
  -8   2  -5   61.63    8.39
   4  -9  -4   23.71    4.88
  -4   9  -4   16.90    5.04
   4   9  -4   16.64    6.90
   4  -9   4   11.18    5.05
   4  -9  -4   24.80    6.68
  -4  -9   4   23.80    6.59
  -4  -9  -4    8.58    6.31
   4  -9   4   12.29    5.41
  -4   9   4   13.07    4.03
   4   9   4   16.33    7.09
  -3   4 -12   39.42    6.11
   3  -4 -12   38.86    8.76
   3   4  12   30.47    6.24
  -3   4 -12   35.81    6.16
  -3  -4  12   34.80    7.91
   3   4 -12   38.45    7.37
   3  -4  12   31.68    7.56
  -3  -4 -12   35.60    6.23
  -3  -4 -12   36.91    6.18
  -3   4  12   43.57    8.76
   7   6  -3   97.25    7.98
  -7  -6  -3   99.08    6.78
  -7   6   3  101.78    6.81
   7  -6  -3  128.75    8.46
   7   6   3  114.54    6.60
   7  -6   3  103.20    6.94
  -7  -6   3  126.23    8.20
   7   6   3  123.98    7.90
  -7  -6   3  116.17    7.11
   2   3 -13   31.21    8.09
  -2  -3 -13   18.41    6.53
   2   3  13   27.44    6.60
  -2  -3  13   17.25    7.27
   2  -3  13   20.99    5.20
  -2   3  13   33.56    6.49
  -2   3 -13   25.34    7.01
   2  -3 -13   16.81    7.46
  -2  -3 -13   16.54    4.62
   0 -10   5   44.23    7.48
   0  10   5   37.11    5.82
   0 -10   5   36.41    4.64
   0 -10  -5   41.07    7.07
   0  10  -5   39.16    5.51
  -7   2   8   30.04    6.30
   7  -2  -8   34.57    5.49
  -7  -2   8   33.53    7.55
   7   2  -8   27.65    7.49
   7   2   8   31.72    5.16
  -7  -2  -8   38.30    7.90
  -7   2  -8   32.65    8.31
   7  -2   8   33.84    5.44
  -7  -2   8   25.06    5.29
   7  -2  -8   50.93    7.05
   7   2   8   29.43    5.13
  -3   8  -8   12.29    6.48
  -3  -8  -8   12.44    5.09
  -3  -8   8   10.34    5.40
   3   8  -8   14.98    8.29
  -3   8   8    9.55    6.08
  -3   8  -8   16.64    5.57
   3  -8  -8   16.54    5.40
   3   8   8    8.51    5.24
   3  -8   8    2.49    5.94
  -3  -8   8   13.05    5.23
   3  -8  -8   12.60    6.95
   5  -7  -7   98.56    7.56
  -5   7   7   73.02    5.78
  -5  -7   7  101.45    7.18
  -5  -7   7  100.71    6.93
  -5   7  -7  105.71    7.75
  -5  -7  -7   97.48    8.39
   5  -7   7   84.48    8.67
   5   7   7  106.75    8.50
   5  -7  -7  100.79    8.40
   5   7  -7   87.88    8.31
  -2 -10   4   23.23    7.07
   2 -10   4   23.72    6.63
   2 -10  -4   19.72    7.32
  -2 -10  -4   24.04    5.68
  -2  10  -4   25.79    6.62
   2  10  -4   30.03    5.64
   2 -10   4   32.13    6.13
  -2  10   4   32.36    6.30
   2  10   4   28.88    6.94
   2 -10  -4   24.57    5.08
   0   0  14   22.20    5.19
   0   0 -14   13.20    7.26
   3  -9   6   40.47    4.74
   3  -9  -6   34.76    5.37
  -3   9  -6   31.19    5.71
  -3  -9  -6   48.93    8.06
   3  -9   6   44.32    7.84
   3  -9  -6   25.24    5.37
  -3  -9   6   33.70    5.60
   3   9  -6   40.12    5.90
  -3   9   6   39.67    5.48
   3   9   6   26.33    5.25
  -3  -9   6   29.96    4.86
   0  -4 -13    0.29    5.70
   0   4 -13   -1.06    7.58
   0  -4  13    5.43    5.09
   0   4  13    5.66    6.26
  -3 -10  -2   36.94    8.06
  -3  10   2   37.11    6.19
  -3 -10   2   54.95    6.99
   3 -10  -2   43.17    5.18
  -3  10  -2   38.71    5.06
   3  10   2   49.16    6.85
   3  10  -2   31.78    7.56
   3 -10  -2   44.77    7.11
   3 -10   2   25.93    5.42
   3 -10   2   42.05    6.27
  -2  -9   7   51.96    5.01
  -2  -9  -7   33.72    6.74
  -2   9   7   42.88    5.63
   2   9  -7   30.24    5.55
   2  -9  -7   51.68    5.28
  -2   9   7   37.55    5.95
   2  -9   7   47.12    7.36
   2  -9   7   37.85    6.09
  -2   9  -7   59.58    7.91
   2   9   7   60.62    5.99
  -2  -9   7   60.08    7.15
  -2   5 -12  120.95    8.35
  -2  -5  12  116.43    8.10
   2  -5  12  123.96    6.76
   2   5 -12  132.47    7.23
  -2  -5 -12  116.07    7.14
  -2   5  12  138.30    8.82
  -2   5 -12  115.22    7.07
  -2  -5 -12  130.48    8.22
   2  -5 -12  130.57    7.93
   2   5  12  114.30    7.51
  -5   8   5   40.86    6.44
   5   8   5   40.48    7.35
   5   8  -5   40.34    7.31
  -5   8   5   38.28    7.15
  -5   8  -5   36.76    7.28
  -5  -8  -5   42.04    5.89
   5  -8   5   36.38    7.09
   5  -8  -5   37.25    6.74
  -5  -8   5   28.13    7.35
   1 -10   5   23.95    4.70
   1  10  -5   35.21    8.08
   1 -10  -5   32.64    6.62
   1 -10   5   26.61    5.70
  -1  10   5   10.73    6.38
   1  10   5   40.17    5.66
  -1  10  -5   33.67    7.12
  -1 -10  -5   32.18    7.76
  -1 -10   5   35.20    6.49
  -6  -5   8  132.52    8.57
   6   5   8  144.20    8.19
   6  -5   8  159.76    9.69
   6  -5  -8  155.19    9.91
  -6  -5   8  138.52    8.67
  -6  -5  -8  147.81    8.46
   6   5  -8  172.92   11.46
   6   5   8  146.18    9.16
  -6   5   8  153.55    9.26
   6  -5  -8  144.42    8.66
  -6   5  -8  142.64   10.15
   0   1 -14  301.50   13.03
   0   1  14  298.92   13.40
   0  -1 -14  302.40   13.90
   0  -1  14  292.71   14.30
  -6  -2  10  191.22   12.29
  -6   2 -10  193.77   10.56
   6   2 -10  176.44   10.76
   6  -2 -10  196.92   10.05
  -6   2 -10  168.81    8.95
  -6  -2 -10  170.93    9.42
   6   2  10  189.48   10.43
  -6  -2 -10  165.46    8.95
   6  -2  10  161.36    9.14
  -6   2  10  166.39   10.14
  -8   0  -6  544.47   12.71
   8   0   6  543.79   12.59
   8   0  -6  516.55   19.87
  -8   0   6  517.13   19.40
   8   0  -6  588.65   13.53
   8  -4  -3   40.17    7.29
   8  -4   3   50.05    8.01
  -8  -4   3   42.91    6.87
  -8  -4  -3   39.01    6.58
  -8   4  -3   50.08    8.53
   8   4  -3   42.42    6.13
   8   4   3   42.13    6.26
   8   4   3   41.70    5.66
   8   4  -3   46.56    6.77
  -8   4   3   41.22    6.19
  -4   8  -7  199.88    9.95
   4   8  -7  183.40   10.01
  -4   8  -7  193.38   10.32
  -4  -8  -7  172.93   10.47
   4   8   7  204.50   11.04
  -4  -8   7  209.36   10.47
   4  -8  -7  205.25   10.70
   4  -8  -7  216.73   10.42
   4  -8  -7  197.34    9.82
   4  -8   7  161.58    9.29
  -4  -8   7  199.38   10.02
  -1   0 -14    9.36    6.53
  -1   0  14    6.61    7.50
   1   0  14    7.43    5.29
   1   0 -14    5.72    7.58
  -3   2 -13  226.54   10.65
  -3   2 -13  246.65   11.04
  -3  -2 -13  184.43   10.05
  -3   2  13  193.90   10.30
   3  -2 -13  232.69   11.22
   3   2 -13  202.40   11.52
   3   2  13  245.31   11.56
  -3  -2  13  251.10   13.33
  -3  -2 -13  191.57    9.52
   3  -2  13  202.00   10.69
   1   4  13  186.93    9.15
  -1  -4  13  183.41    9.56
  -1   4  13  164.15    9.98
  -1  -4 -13  145.87    9.32
   1  -4  13  150.31    8.66
   1  -4 -13  169.88    9.34
  -1   4 -13  193.44   10.00
  -6  -7  -5  173.46   10.51
  -6   7   5  167.26    9.75
  -6  -7   5  129.21    7.81
   6  -7  -5  129.42    7.84
   6  -7  -5  159.86    9.76
   6   7   5  145.34    8.69
   6  -7   5  177.87   10.87
  -6   7  -5  158.48    9.08
  -6  -7   5  144.03    9.70
   6   7  -5  158.56    9.30
  -6   4  -9  122.59    9.38
  -6  -4   9  110.23    8.33
  -6  -4   9   97.08    6.84
   6  -4  -9  108.16    8.04
  -6   4   9   90.04    6.86
   6  -4  -9  107.22    7.88
   6   4   9  116.92    8.27
   6   4   9  112.56    7.80
   6  -4   9  105.13    9.40
  -6  -4  -9  110.10    8.94
   6   4  -9  102.06    8.30
  -5  -3  11  332.65   15.66
  -5  -3 -11  327.20   13.74
  -5   3 -11  375.78   15.16
  -5  -3 -11  337.72   13.37
  -5   3 -11  348.78   14.66
   5  -3  11  323.11   13.89
   5   3  11  365.33   15.17
   5  -3 -11  367.53   15.61
   5   3 -11  347.91   14.73
  -5   3  11  320.53   14.49
   8   1   6   20.40    6.65
   8   1  -6   21.16    6.46
   8  -1  -6   21.72    5.80
   8   1  -6   21.33    5.62
  -8   1   6   19.90    6.68
  -8  -1  -6   16.76    7.32
  -8  -1   6   15.22    5.15
   8  -1  -6   18.91    5.89
  -8   1  -6   15.74    8.77
   8  -1   6   19.47    5.98
   6   8   0  102.72    9.00
  -6  -8   0   91.24    7.39
  -6   8   0   89.57    8.10
   6  -8   0   97.99    8.50
   2  -8   9  102.92    7.95
  -2  -8   9  100.10    7.61
  -2  -8   9   95.23    7.41
  -2   8  -9   95.28    8.12
   2  -8  -9  107.99    7.46
   2  -8  -9   93.92    6.51
  -2   8  -9   97.25    6.79
   2   8  -9  107.53    7.86
   2   8   9   98.79    7.95
  -2  -8  -9   98.93    7.95
  -2   8   9  111.09    8.46
   4  -3  12  156.93    8.73
  -4  -3 -12  136.50    8.29
   4  -3 -12  169.94   10.66
   4   3 -12  175.14   11.20
  -4   3  12  146.77    9.14
  -4  -3  12  174.67   11.41
   4   3  12  159.13    8.58
  -4   3 -12  175.00    9.08
  -4   3 -12  180.39   10.17
  -4  -3 -12  168.23   10.08
  -7   4  -7   91.37    8.78
   7  -4  -7   90.24    7.17
   7   4   7   89.46    6.47
   7   4  -7   67.07    6.86
  -7   4   7   62.02    6.47
   7  -4  -7   93.01    7.52
   7   4   7   92.44    6.99
   7  -4   7   73.43    6.91
  -7  -4   7   86.70    7.77
  -7  -4   7   87.09    6.80
  -7  -4  -7   65.23    6.34
  -1   1  14   34.37    6.09
  -1  -1 -14   37.93    5.37
   1  -1 -14   36.71    8.56
   1   1  14   23.30    6.98
   1  -1  14   26.75    6.17
  -1  -1  14   27.25    7.77
   1   1 -14   44.41    6.12
  -1   1 -14   41.01    8.60
   6   8   1   69.05    7.62
  -6  -8   1   57.23    6.18
  -6  -8  -1   43.63    5.97
   6  -8   1   44.75    6.08
   6  -8  -1   72.45    6.72
  -6   8  -1   73.55    9.36
  -6   8   1   42.63    6.00
   6   8  -1   53.91    7.44
  -5   9   0   28.98    8.16
  -5  -9   0   24.26    6.25
  -5   9   0   11.28    3.80
   5   9   0   23.02    7.02
   5  -9   0   26.60    6.31
  -7  -6   4   81.57    7.52
  -7   6   4   84.23    7.14
   7   6   4   82.53    7.37
   7   6   4   69.23    5.88
   7  -6   4   76.23    8.06
   7  -6  -4   83.66    7.15
   7   6  -4   88.88    7.70
  -7  -6  -4   85.64    7.20
  -7  -6   4   90.37    8.37
  -7   6  -4  102.22    8.46
   6  -6  -7   58.94    6.99
  -6   6   7   70.56    7.67
  -6   6  -7   61.94    9.04
  -6  -6  -7   65.55    6.55
  -6  -6   7   51.07    5.82
   6   6   7   64.43    5.89
  -6  -6   7   56.63    6.44
   6  -6   7   56.49    7.69
   6   6   7   47.13    4.50
   6  -6  -7   57.83    7.81
   6   6  -7   61.28    6.57
   3 -10  -3   50.02    6.33
  -3  10   3   28.05    5.69
  -3 -10   3   37.27    6.48
   3  10  -3   26.76    7.78
   3  10   3   43.87    8.57
  -3  10  -3   40.20    6.07
   3 -10  -3   47.99    6.41
   3 -10   3   34.68    6.50
   3 -10   3   32.27    5.26
  -3 -10  -3   21.65    6.29
   0  -9  -8  240.85   12.25
   0  -9   8  211.78   10.98
   0   9   8  182.23    9.64
   0   9   8  236.27   11.31
   0  -9   8  226.07   10.79
   0   9  -8  242.38   12.64
  -4  -6  10   42.40    5.19
  -4   6  10   55.11    7.53
  -4  -6 -10   51.78    5.63
  -4   6 -10   61.77    7.89
  -4   6 -10   54.48    5.98
  -4   6  10   57.68    6.58
   4  -6 -10   52.54    5.70
   4  -6  10   54.20    5.45
   4   6  10   51.22    6.32
   4   6 -10   78.03    7.68
   4   6  10   52.77    6.04
  -4  -6  10   45.15    5.38
  -5  -9   1   56.48    7.93
  -5   9   1   67.58    7.00
   5   9  -1   59.10    7.28
   5  -9   1   58.73    5.79
  -5   9   1   57.87    5.18
  -5  -9  -1   64.33    8.17
   5  -9  -1   69.09    7.11
  -5   9  -1   71.07    8.33
   5   9   1   61.05    6.41
   8   3   5   47.28    5.04
   8  -3  -5   48.22    7.19
  -8  -3  -5   46.41    8.81
  -8  -3   5   56.75    8.17
  -8   3  -5   60.81    9.19
  -8   3   5   38.07    7.21
   8   3   5   51.29    6.73
   8   3  -5   39.72    5.11
   8  -3   5   40.78    6.91
   8   3  -5   38.43    7.27
   7   5   6   20.70    4.71
   7  -5  -6   23.58    4.49
  -7  -5   6   14.44    6.70
   7  -5  -6   20.75    6.24
  -7  -5  -6   15.79    5.65
   7  -5   6   31.10    5.88
  -7   5   6   18.54    6.96
  -7   5  -6   25.63    8.08
  -7  -5   6   16.28    5.61
   7   5  -6   25.26    8.04
   7   5   6   23.70    5.40
   0   2 -14  105.31    9.26
   0  -2  14   97.75    9.21
   0  -2 -14   96.03    8.97
   0   2  14   98.00    7.60
   4   9  -5  142.05   11.04
  -4   9  -5  120.98    7.59
   4  -9  -5  119.98    9.26
  -4   9   5  130.29    8.44
  -4  -9   5  129.08    9.12
  -4   9  -5  103.52    7.31
   4  -9  -5  115.41    9.17
  -4  -9  -5  139.85    9.82
   4   9   5  130.65    8.95
   4  -9   5  147.12    8.17
  -7   3   8   18.18    5.40
   7   3   8   25.89    5.93
   7  -3  -8   16.51    5.01
   7   3  -8   18.46    7.13
   7  -3  -8   27.21    5.94
   7   3   8   19.77    6.30
  -7   3  -8   19.39    8.66
  -7  -3  -8   18.27    7.41
  -7  -3   8   21.38    6.04
  -7  -3   8   13.98    5.51
   7  -3   8   16.50    7.41
   6   8   2    0.52    6.88
   6   8  -2    7.61    6.88
  -6  -8   2    4.89    8.25
  -6  -8  -2    7.11    7.79
  -6   8   2    5.39    6.74
   6  -8  -2    3.57    5.10
   6  -8   2   10.71    7.00
  -6   8  -2    1.16    8.99
  -4   5  11   67.27    9.01
  -4  -5  11   47.26    7.07
   4  -5  11   67.62    6.10
   4   5 -11   61.93    8.38
  -4  -5 -11   66.36    6.63
   4   5  11   46.56    5.37
  -4  -5 -11   66.11    7.89
  -4   5 -11   40.96    5.36
   4  -5 -11   46.85    6.47
  -4   5 -11   39.67    6.19
   1  -9   8  126.18    7.19
   1   9   8  154.07   10.14
  -1   9   8  129.94    8.50
   1  -9   8  130.91    7.87
  -1  -9   8  127.39    9.30
   1  -9  -8  155.38    9.93
  -1   9  -8  161.30   10.53
  -1  -9  -8  131.98    8.62
   1   9  -8  141.76    8.87
  -1   9   8  114.92    7.91
  -1  -9   8  146.06    8.76
   0  -7  11  293.52   14.10
   0   7 -11  310.61   13.57
   0  -7  11  288.54   12.19
   0  -7 -11  301.09   13.84
   0  -7 -11  305.38   13.29
   0   7  11  287.90   12.12
   8  -5   0   20.88    6.36
  -8  -5   0   23.21    7.37
  -8   5   0   29.96    8.62
   8   5   0   23.89    5.25
   8   5   0   18.35    5.86
   4   7  -9   24.04    7.04
  -4  -7   9   21.43    4.97
   4  -7  -9   26.78    7.14
  -4   7  -9   19.01    4.99
   4   7   9   25.56    5.50
  -4   7  -9   24.02    7.01
   4  -7  -9   26.10    5.95
  -4  -7  -9   26.80    5.16
  -4  -7   9   24.98    4.64
   4  -7   9   29.31    6.90
  -4   7   9   22.21    5.41
  -5   9  -2  116.37   10.05
   5   9  -2   90.76    7.15
   5  -9   2  115.42    8.13
   5  -9  -2  104.40    7.14
  -5   9   2   89.82    6.27
  -5  -9   2  122.22    8.02
  -5  -9  -2  102.14   10.00
   5   9   2  114.03    8.06
  -8  -2  -6  107.66    7.98
   8   2   6  134.62    7.94
   8   2  -6  131.34    8.48
   8  -2   6  124.20    8.01
  -8   2  -6  139.89   10.93
   8  -2  -6  141.15   10.27
   8   2  -6  119.58    8.69
   8  -2  -6  123.54    8.23
  -8   2   6  109.23    8.30
   8   2   6  143.96    8.67
  -8  -2   6  146.81    8.56
   2  10   5    4.02    7.38
   2  10  -5   12.47    7.21
  -2  10  -5   11.74    6.59
   2 -10   5    6.37    7.13
  -2 -10  -5    5.91    6.36
   2 -10  -5   12.52    6.61
   2 -10   5    6.90    5.91
  -2 -10   5    6.43    5.40
  -2  10   5    5.86    6.23
   2 -10  -5    8.45    4.47
  -9   0   0    4.06    6.76
   9   0   0    5.05    5.28
   3   6 -11   55.94    7.49
  -3   6 -11   60.08    6.09
   3  -6 -11   60.43    8.21
  -3  -6 -11   54.13    5.76
   3  -6 -11   58.43    5.76
  -3   6  11   63.52    6.67
  -3  -6  11   59.93    5.96
   3   6  11   69.79    6.71
   3  -6  11   61.72    8.29
  -3   6 -11   66.87    7.97
  -3  -6 -11   65.32    6.80
  -7   0  -9  125.77    9.70
  -7   0   9  120.27    7.75
  -7   0   9  122.22    8.67
   7   0  -9  125.90    9.19
   7   0   9  139.41    7.95
   8   4   4  259.14   11.46
   8  -4   4  242.85   11.29
   8   4   4  243.55   11.00
   8  -4  -4  247.23   11.82
  -8  -4  -4  238.13   11.67
  -8   4  -4  269.23   13.00
   8   4  -4  248.00   12.06
  -8   4   4  262.00   13.21
  -8  -4   4  245.79   11.42
   8   4  -4  251.55   11.89
   0  -6 -12  132.22    9.36
   0  -6 -12  122.11    7.44
   0   6  12  126.78    8.70
   0   6 -12  124.20    8.75
   0  -6  12  131.53    8.13
   8   5  -1  100.73    7.96
   8   5   1   99.34    7.60
   8   5  -1   96.27    7.75
   8  -5  -1  101.45    8.94
  -8  -5  -1  103.41    7.88
  -8   5   1   92.94    9.28
  -8   5  -1  100.42    7.87
   8   5   1  102.65    7.46
  -8  -5   1  106.22    9.77
   8  -5   1  114.41    9.21
   0 -11   0   -3.32    7.80
   0  11   0    1.83    4.88
  -5   6  -9   58.91    7.71
   5   6   9   50.80    5.34
  -5  -6   9   57.65    5.70
  -5  -6   9   53.38    5.76
   5  -6   9   98.92    8.65
   5  -6  -9   55.44    5.46
   5  -6  -9   64.29    8.37
   5   6   9   64.53    6.59
   5   6  -9   87.30    8.87
  -1  -2 -14   25.56    5.72
  -1   2 -14   25.68    5.61
   1   2 -14   34.80    8.35
  -1   2  14   18.79    7.31
   1  -2 -14   15.72    8.24
   1   2  14   40.59    8.09
   1  -2  14   33.26    6.59
  -1  -2  14   22.43    5.99
   0  10  -6    2.42    5.45
   0  10   6    6.09    4.99
   0 -10  -6   -0.35    6.05
   0 -10   6    7.74    5.45
   0 -10   6    8.00    4.28
  -5   5 -10   94.88    8.34
  -5  -5 -10  115.25    8.15
  -5   5  10  118.55    8.66
  -5  -5  10  100.42    8.76
  -5   5 -10   78.84    6.14
   5  -5  10  108.48    9.00
   5   5 -10  121.40    9.08
   5   5  10   85.04    6.26
   5  -5 -10   91.12    8.45
   5   5  10  110.33    8.84
  -5  -5  10   77.29    6.16
  -5   5  10  100.31    7.20
   9   0   1   17.17    5.48
  -9   0   1   21.98    6.15
   9   0  -1   21.25    5.77
  -9   0  -1   22.03    8.48
   3   7 -10   20.31    7.34
  -3   7 -10   18.48    4.99
   3  -7 -10   14.03    7.04
  -3  -7  10   17.94    5.32
   3  -7  10   19.18    5.23
   3   7  10   14.94    4.94
  -3   7 -10   20.08    5.41
  -3  -7 -10   19.91    5.97
  -3  -7  10   12.32    5.30
   3  -7 -10   16.63    4.58
  -3   7  10   21.12    5.47
   3   7  10   17.77    6.14
  -2   0 -14  248.04   12.12
   2   0  14  248.92   11.40
  -2   0  14  264.50   12.59
   2   0 -14  261.49   14.06
   0  11  -1  156.73   10.20
   0 -11   1  151.56    9.37
   0 -11  -1  158.03   10.42
   0  11   1  161.21    9.83
  -2   4  13   48.56    6.29
  -2  -4 -13   45.17    5.30
   2   4 -13   47.87    7.93
   2  -4  13   51.32    6.36
   2   4  13   32.41    5.31
  -2  -4  13   32.50    7.72
   2  -4 -13   30.64    6.13
  -2   4 -13   34.97    6.26
  -2  -4 -13   40.08    5.35
  -6   3  10   50.38    7.13
   6   3  10   55.09    7.19
   6  -3  10   37.06    7.11
   6   3 -10   41.48    6.25
  -6  -3  10   55.60    8.66
  -6  -3 -10   49.32    6.00
  -6   3 -10   55.98    7.38
  -6   3  10   38.24    5.07
   6  -3 -10   69.08    8.62
   6   3  10   65.20    6.84
   9  -1   0   25.82    6.99
  -9  -1   0   24.12    6.79
   9   1   0   22.47    5.67
  -9   1   0   24.95    6.89
   7  -1  -9   26.13    6.61
   7   1  -9   31.31    5.76
   7  -1  -9   25.37    4.91
  -7  -1   9   32.48    7.74
   7   1   9   18.61    4.58
   7  -1   9   28.31    5.45
  -7   1  -9   33.69    8.39
  -7  -1  -9   39.66    6.54
  -7  -1   9   28.75    4.94
   7   1   9   33.39    6.90
  -7   1   9   29.25    5.61
   1  -7 -11  110.19    7.58
  -1   7 -11  113.47    7.60
  -1  -7 -11  138.39    9.58
   1  -7 -11  127.08    8.36
   1  -7  11  134.65    8.29
  -1   7 -11  117.56    8.02
  -1  -7  11  117.58    7.55
   1   7 -11  111.28    9.02
   1   7  11  107.94    6.66
  -1   7  11  128.45    8.21
  -1  -7 -11  130.85    8.15
  -1  -7  11  101.71    7.08
  -7   7   0    3.91    7.56
   7  -7   0   10.40    6.56
  -7  -7   0    7.38    6.43
   7   7   0    3.61    5.47
  -3  -3 -13    5.49    5.04
  -3  -3  13   12.15    6.94
  -3   3 -13   10.56    6.12
  -3   3 -13   13.41    5.11
   3   3 -13    9.64    6.97
   3  -3  13    4.66    5.80
  -3  -3 -13    4.99    4.89
  -3   3  13   10.45    5.55
   3  -3 -13    9.95    8.25
   3   3  13   12.45    6.13
  -5   0  12    9.64    6.73
   5   0  12    4.19    5.88
   5   0 -12    5.53    7.84
  -5   0 -12    8.93    5.76
  -5   0 -12    5.01    3.99
   9   1   1  159.59   10.22
  -9  -1  -1  145.98    9.26
  -9   1  -1  162.43   10.77
   9   1  -1  140.78    9.40
   9  -1  -1  157.11   10.19
  -9   1   1  140.77    9.94
   9  -1   1  155.22   10.39
  -9  -1   1  163.02   10.47
  -1  -6 -12  114.82    7.69
  -1  -6 -12  114.92    9.56
   1   6  12  116.20    7.98
   1   6 -12  117.93    9.48
  -1   6 -12   95.90    7.62
   1  -6 -12  101.84    6.94
   1  -6 -12  110.31    7.64
  -1   6 -12  110.26    8.16
  -1   6  12  123.28    8.05
  -1  -6  12  104.74    7.64
   1  -6  12  113.89    7.56
  -1 -11   0    2.96    8.23
   1  11   0    4.05    5.27
   1 -11   0    6.25    6.22
  -1  11   0    1.63    6.06
   5  -8   6   97.33    7.51
  -5  -8  -6   86.64    6.83
   5  -8  -6  113.94    8.06
   5  -8  -6  123.33    8.11
   5   8  -6   76.45    7.94
   5   8   6  123.90    8.85
  -5  -8   6  109.98    7.02
  -5  -8   6  112.29    8.57
  -5   8  -6  132.99   10.03
   2   1 -14  263.32   12.22
  -2  -1  14  256.74   13.33
  -2   1  14  300.34   14.36
  -2  -1 -14  289.17   12.41
   2  -1 -14  256.75   12.83
   2  -1  14  285.70   12.86
  -2   1 -14  224.48   10.91
   2   1  14  239.16   12.59
   7  -7   1  124.28    8.01
   7  -7  -1  129.24    9.63
  -7   7   1  130.81    8.32
  -7   7  -1  137.58    9.34
   7   7  -1  114.34    7.99
   7   7   1  137.69    9.36
  -7  -7  -1  127.78    9.48
  -7  -7   1  127.61    9.40
  -1  10  -6   44.84    7.00
  -1  10   6   52.18    7.31
   1 -10  -6   48.26    7.30
  -1 -10  -6   58.95    8.43
   1  10  -6   51.35    6.05
  -1 -10   6   39.95    8.48
   1 -10   6   57.48    7.46
  -1 -10   6   35.98    5.00
   1 -10   6   44.34    6.66
   1  10   6   42.93    6.18
  -8   5  -2   82.00   10.15
  -8   5   2  115.01    9.30
   8   5   2   74.88    6.84
   8  -5  -2   78.45    8.73
   8   5  -2  116.57    8.09
  -8  -5   2   79.39    8.33
  -8  -5  -2  116.81   10.23
   8   5   2   74.51    6.90
   8  -5   2  123.17   10.03
   8   5  -2  113.17    7.59
  -3  10  -4  174.60    9.86
  -3  10   4  209.26   10.80
   3  10   4  193.56   10.26
   3 -10  -4  173.98    9.35
   3 -10   4  216.61   10.62
   3  10  -4  212.30   10.57
  -3 -10   4  209.31   10.40
  -3 -10  -4  221.75   11.95
   3 -10  -4  209.42   10.58
   3 -10   4  207.27    9.80
   0   8 -10  193.04   11.34
   0  -8 -10  187.79   10.97
   0  -8  10  166.01    8.87
   0  -8 -10  179.48    9.20
   0   8  10  173.54    9.67
   0  -8  10  178.43   10.09
  -6   8   3   99.11    8.78
   6  -8  -3   78.79    8.86
  -6   8   3   79.76    5.95
   6  -8   3  106.26    9.08
  -6   8  -3   77.57    9.57
  -6  -8  -3   89.65    8.03
   6   8   3   72.17    8.48
  -6  -8   3   66.15    7.68
   6   8  -3  107.40    8.64
   1  11  -1   35.72    5.69
   1 -11   1   34.57    6.31
  -1 -11   1   43.43    6.68
   1 -11  -1   40.14    6.06
  -1  11  -1   28.18    6.95
  -1 -11  -1   32.85    9.08
  -1  11   1   35.57    5.82
   1  11   1   37.21    7.05
   9   0  -2   -1.87    6.79
   9   0   2    6.10    5.33
  -9   0   2    5.82    6.51
  -9   0  -2   -1.29    8.24
  -5  -1 -12   29.75    6.74
  -5   1  12   20.07    7.25
   5   1  12   20.81    5.52
  -5   1 -12   24.28    6.85
   5   1 -12   31.56    7.86
   5  -1 -12   32.61    6.47
  -5   1 -12   36.71    5.56
  -5  -1  12   23.32    7.98
  -5  -1 -12   27.46    6.45
   5  -1  12   25.83    5.21
  -3   9  -7   13.56    5.04
  -3   9   7    3.34    4.79
   3  -9  -7   12.27    6.35
   3  -9   7    2.10    6.41
   3   9  -7    3.32    5.86
  -3  -9   7   12.28    5.26
  -3  -9   7    8.51    4.47
   3   9   7   13.92    6.12
   3  -9  -7   10.66    4.90
  -3  -9  -7   -3.75    7.27
   3  -9   7    3.93    5.72
   3  -5  12   63.29    6.59
   3   5 -12   46.33    8.84
  -3   5  12   48.62    6.22
  -3  -5  12   57.34    8.11
  -3  -5 -12   63.63    6.95
  -3   5 -12   49.40    7.02
  -3  -5 -12   55.21    7.20
  -3   5 -12   49.19    6.05
   3   5  12   43.79    4.92
   3  -5 -12   52.98    7.71
   0 -11  -2  100.76    9.69
   0  11   2  110.78    8.80
   0 -11   2  103.29    8.72
   0  11  -2   97.96    7.32
   4   0 -13   61.07    9.23
   4   0  13   45.64    7.01
  -4   0 -13   54.34    6.88
  -4   0  13   61.59    7.12
  -4   0 -13   50.58    6.21
   5  -9  -3   11.38    5.10
  -5   9   3   13.18    4.85
   5   9  -3   12.88    6.12
   5  -9   3   16.70    6.08
  -5  -9  -3   10.88    5.99
   5  -9  -3   18.83    5.55
  -5  -9   3   19.14    7.78
  -5   9  -3   34.20    9.26
   5   9   3   19.65    7.43
   7  -6  -5   20.16    7.98
  -7   6  -5   16.09    7.18
   7   6   5   15.29    6.26
   7   6  -5   19.07    6.38
   7  -6   5   29.31    5.95
  -7  -6   5   12.40    6.55
   7   6   5   12.68    4.55
  -7   6   5   19.69    7.03
  -7  -6  -5   26.51    6.21
  -7  -6   5   20.24    6.96
   4 -10   0   65.38    6.38
  -4 -10   0   71.08    8.01
   4  10   0   73.54    7.66
   4 -10   0   74.08    7.23
  -4  10   0   65.24    6.39
  -6   7  -6    3.69    7.67
   6   7   6   -5.34    7.34
   6  -7   6    9.31    6.15
  -6  -7   6    2.52    5.31
  -6  -7   6    5.26    4.01
  -6  -7  -6   -2.80    6.02
  -6   7   6    3.66    4.59
   6  -7  -6   -2.01    6.25
   6  -7  -6    6.55    5.00
   6   7  -6    4.22    5.06
   5   7  -8  199.56   12.39
  -5  -7  -8  188.25    9.71
   5  -7  -8  188.85    9.89
   5  -7   8  175.72    9.15
   5  -7  -8  173.16    9.93
   5   7   8  157.84    8.83
  -5  -7   8  159.31   10.22
  -5  -7   8  161.55    9.23
  -5   7  -8  183.04   11.93
  -5   7   8  173.97    9.41
  -9   1  -2   31.02    8.82
   9  -1  -2   25.07    7.00
  -9   1   2   20.88    5.75
   9   1  -2   17.60    7.45
   9  -1   2   27.57    7.16
   9   1   2   32.25    8.50
  -9  -1  -2   29.84    6.75
   9   1  -2   27.60    5.50
  -9  -1   2   31.80    7.43
  -8   0  -7   23.65    6.27
  -8   0   7   18.44    5.10
   8   0  -7   11.97    5.81
   8   0   7   15.36    6.66
   8   0  -7   16.05    6.89
  -7   7  -2   47.77    6.93
   7   7   2   43.42    6.83
  -7   7   2   67.19    7.97
   7  -7   2   66.65    6.65
   7  -7  -2   44.06    6.03
   7   7  -2   62.13    7.04
  -7  -7   2   47.86    8.29
  -7  -7  -2   68.79    7.63
   4 -10   1   49.71    7.21
   4 -10  -1   69.48    7.71
   4 -10   1   46.95    6.67
   4  10  -1   51.00    6.62
   4 -10  -1   68.17    7.08
  -4  10   1   50.36    5.36
  -4 -10   1   59.52    7.07
  -4 -10  -1   47.75    8.46
   4  10   1   76.66    8.12
  -4  10  -1   67.76    6.37
  -1  -8  10   44.69    6.28
  -1  -8  10   48.36    5.03
  -1  -8 -10   49.57    7.09
   1  -8 -10   54.41    5.48
  -1   8  10   45.66    6.62
   1   8  10   48.77    5.28
  -1  -8 -10   42.92    4.86
   1  -8 -10   54.32    5.55
  -1   8 -10   62.05    6.47
   1   8 -10   41.54    8.61
   1  -8  10   47.54    6.50
   1  -8  10   38.02    5.10
   4  -1  13   24.15    8.34
   4   1  13   15.90    4.93
  -4   1  13   20.93    6.73
  -4  -1 -13   24.22    5.44
   4   1 -13   26.93    8.55
  -4   1 -13   12.00    4.87
  -4  -1 -13   25.89    6.08
   4  -1 -13   12.96    7.26
  -4  -1  13   19.24    8.83
  -4   1 -13   16.08    4.94
   0  -3  14   86.25    8.06
   0   3  14   79.31    6.72
   0  -3 -14   85.14    8.62
   0   3 -14   86.48    8.33
   5  -4  11    9.86    5.66
  -5  -4 -11    3.90    4.68
  -5   4  11   11.72    8.63
  -5   4 -11   19.82    5.01
  -5  -4 -11    6.47    4.59
   5   4 -11   14.91    6.44
   5   4  11   11.82    5.10
   5  -4 -11   15.02    5.12
  -5   4 -11    9.41    4.93
  -5  -4  11    9.64    6.22
   0  -5  13    9.51    5.51
   0   5  13   10.64    4.75
   0  -5 -13    8.52    6.18
   0   5 -13    3.95    7.41
  -2   9  -8   15.42    7.24
  -2  -9   8   18.01    5.14
  -2   9   8   14.14    5.61
   2  -9   8   10.15    7.03
  -2  -9   8   17.33    5.13
  -2  -9  -8   16.37    6.97
   2  -9  -8   17.01    6.48
   2   9  -8   11.33    7.01
   2   9   8   19.95    8.84
   2  -9   8   11.34    6.05
   9   2   0    3.44    4.40
   9   2   0    9.48    6.71
   9  -2   0    9.49    8.18
  -9  -2   0    2.73    5.56
  -9   2   0   11.63    7.16
  -4   4 -12  102.19    7.24
   4  -4  12  119.65    7.83
  -4   4  12  120.38    8.36
  -4  -4 -12  134.35    8.72
  -4   4 -12   93.79    7.91
   4   4 -12  122.25   10.97
  -4  -4  12   98.27    8.95
   4   4  12  104.89    7.84
   4  -4 -12  102.55    7.77
  -4  -4 -12  123.67    8.02
  -7   2  -9  212.38   12.37
   7  -2  -9  187.09    9.50
   7   2   9  206.94   10.53
   7   2  -9  225.04   12.08
  -7  -2   9  204.30   11.37
   7   2   9  204.54   10.04
   7  -2  -9  206.77   11.65
   7  -2   9  209.52   11.52
  -7   2   9  214.76   10.72
  -7  -2  -9  225.62   12.29
  -7  -2   9  188.51    9.82
  -1  11  -2  124.62    8.59
   1  11   2  123.29    8.79
  -1  11   2  110.19    9.38
  -1 -11   2  126.05    9.25
   1 -11   2  106.91    8.63
   1 -11  -2  119.44    8.02
  -1 -11  -2  117.91    9.86
   1  11  -2  111.58    8.74
   6   0  11   -0.55    5.98
  -6   0 -11    9.38    7.20
  -6   0 -11    5.47    5.50
  -6   0  11    2.52    8.93
   6   0 -11    4.75    8.63
  -3   8  -9   55.14    6.33
  -3   8   9   72.49    7.43
   3  -8   9   77.81    6.47
  -3   8  -9   70.28    7.43
   3   8   9   69.28    8.26
   3  -8  -9   63.12    7.84
  -3  -8   9   60.11    6.34
  -3  -8   9   61.20    7.17
   3  -8  -9   57.71    6.37
   3   8  -9   70.09    9.10
  -3  -8  -9   73.34    7.59
   8  -1  -7   43.98    6.62
   8   1   7   37.56    7.05
  -8   1   7   41.15    4.72
   8   1  -7   37.84    7.09
   8  -1  -7   38.36    6.32
  -8   1  -7   32.73    7.76
  -8  -1   7   45.66    6.50
   8   1  -7   48.94    6.74
   8  -1   7   46.20    5.78
  -8  -1  -7   36.43    7.05
  -9  -2   1   48.33    7.91
   9  -2   1   63.74    9.31
   9   2  -1   50.83    6.27
   9   2   1   39.99    5.35
   9  -2  -1   49.58    8.14
  -9   2   1   55.30    8.43
   9   2  -1   42.04    5.65
  -9   2  -1   45.78    8.70
  -9  -2  -1   59.62    9.25
   2  -2  14  125.78    8.12
   2   2  14  145.50    9.20
  -2  -2  14  142.74   11.27
  -2  -2 -14  103.68    7.50
   2   2 -14  125.18   10.96
   2  -2 -14  143.56    9.24
  -2   2 -14  140.06   10.04
  -2   2  14  125.57    8.59
  -4   8  -8   17.42    7.05
   4  -8  -8   19.12    6.96
   4   8   8   18.69    7.47
   4  -8  -8   14.06    4.28
  -4  -8   8   24.94    5.75
  -4  -8   8   15.54    5.15
   4  -8  -8   12.54    6.29
  -4   8  -8   16.02    5.41
  -4  -8  -8   12.80    5.60
   4  -8   8   14.09    7.63
   4   8  -8   12.87    6.67
   8  -3  -6   41.22    5.30
   8  -3   6   50.05    6.38
   8   3   6   41.96    5.12
   8  -3  -6   41.87    7.07
  -8   3   6   54.50    6.25
   8   3   6   46.16    6.47
   8   3  -6   49.14    7.28
  -8  -3  -6   59.09    8.06
  -8  -3   6   46.85    8.15
  -8   3  -6   45.00    6.92
   8   3  -6   49.59    7.65
  -8   5   3   18.44    8.00
   8   5   3   23.30    5.41
   8  -5  -3   26.35    8.14
   8  -5   3   21.11    6.28
   8   5  -3   14.46    6.36
  -8   5  -3   21.47    8.91
  -8  -5  -3   24.19    8.21
   8   5   3   20.70    6.12
  -8  -5   3   29.15    7.22
   8   5  -3   17.07    5.65
  -6   1 -11   28.76    5.43
  -6   1 -11   26.44    7.16
  -6  -1 -11   23.82    7.27
  -6   1  11   15.66    7.66
   6   1  11   29.49    7.04
   6  -1  11   15.12    4.81
   6   1 -11   15.22    7.75
   6  -1 -11   29.52    5.79
  -6  -1 -11   24.22    5.37
  -6  -1  11   16.30    6.74
  -9   0   3  122.11   10.37
   9   0  -3  117.40    9.44
  -9   0  -3  107.44    8.21
   9   0   3  129.96    7.56
  -1  -3  14   22.49    8.09
  -1   3 -14   22.88    7.48
   1   3 -14   11.23    8.81
  -1  -3 -14   28.22    8.66
  -1   3  14   17.07    7.15
   1   3  14   22.85    5.71
   1  -3  14   17.13    5.77
   1  -3 -14   18.00    8.96
  -4   9  -6    5.03    7.52
   4  -9  -6    3.44    6.53
  -4  -9   6    2.31    5.19
   4   9  -6   -0.36    8.90
   4  -9  -6   12.96    6.27
  -4  -9  -6    2.10    6.67
   4  -9   6   -0.56    6.22
  -4   9  -6    3.37    5.11
  -4   9   6    1.16    6.23
   4   9   6    0.61    5.36
   1   5 -13   47.95    6.55
  -1  -5  13   50.59    7.44
  -1   5 -13   49.71    7.39
   1  -5 -13   46.47    7.91
   1   5  13   51.21    7.52
   1  -5  13   40.29    5.67
  -1  -5 -13   43.68    6.62
  -1   5  13   33.82    5.77
   8   4  -5   70.53    8.31
   8   4  -5   52.33    7.90
   8  -4  -5   53.22    7.02
  -8   4  -5   53.36    9.02
  -8   4   5   64.78    7.73
   8   4   5   43.37    5.64
   8   4   5   50.10    7.16
   8  -4   5   67.01    8.92
  -8  -4   5   42.33    7.69
  -8  -4  -5   49.89    8.21
  -5  -2 -12   35.83    7.00
   5  -2 -12   26.30    8.40
  -5   2 -12   18.29    6.23
  -5  -2 -12   28.91    7.18
  -5   2  12   25.30    9.68
  -5  -2  12   25.75    5.95
   5   2  12   14.60    7.00
   5  -2  12   27.24    5.40
  -5   2 -12   22.20    5.36
   5   2 -12   21.60    6.09
   4  10   2    0.18    7.43
  -4  10  -2    5.42    4.49
   4  10  -2    8.95    6.25
   4 -10  -2    2.52    5.64
  -4 -10  -2   11.84    6.37
   4 -10   2   11.30    6.23
   4 -10  -2    5.37    7.79
  -4 -10   2    9.97    6.98
  -4  10   2    8.23    4.46
   4 -10   2    0.90    6.19
   0 -11  -3   73.67    7.39
   0  11   3   68.09    7.39
   0 -11   3   64.01    6.54
   0  11  -3   57.67    8.34
  -2  -7 -11  115.98    7.08
   2  -7  11  114.98    7.38
   2  -7 -11  122.82    9.02
  -2  -7  11  126.93    8.03
   2  -7 -11  131.78    7.29
  -2   7 -11  141.83    8.63
  -2   7  11  120.70    8.18
   2   7 -11  102.03    9.76
  -2  -7 -11  120.28    9.66
  -2   7 -11  127.56    8.64
  -2  -7  11  133.44    7.70
   2   7  11  112.16    6.70
   6   5   9   27.76    6.62
  -6   5   9   29.07    6.33
   6   5  -9   35.37    7.87
   6  -5  -9   18.95    6.48
  -6  -5   9   23.37    7.22
  -6   5  -9   28.41    6.40
  -6  -5  -9   31.73    6.85
   6  -5  -9   29.20    5.73
   6   5   9   29.16    4.99
   6  -5   9   26.03    5.91
  -6  -5   9   23.36    5.60
   7  -4   8   63.94    7.52
  -7  -4  -8   68.67    6.94
   7   4   8   50.26    6.71
  -7   4   8   59.73    5.97
  -7  -4   8   58.41    6.63
   7  -4  -8   58.76    6.93
  -7  -4   8   50.04    7.55
   7  -4  -8   51.96    6.34
  -7   4  -8   57.69    6.73
   7   4   8   40.39    5.54
   7   4  -8   57.07    9.90
   2   6  12    5.15    4.31
  -2   6 -12    4.32    5.86
  -2  -6  12    6.47    7.16
   2  -6  12    5.30    5.49
   2   6 -12    1.13    8.71
  -2  -6 -12    9.67    5.92
  -2   6 -12    8.72    4.39
  -2  -6 -12    5.50    5.11
   2  -6 -12    3.85    7.52
  -2   6  12   10.12    5.64
   7   5   7  111.47    7.62
   7  -5  -7  133.06    9.73
  -7  -5   7  108.43    7.20
  -7  -5   7  114.46    7.98
   7  -5  -7  114.37    8.46
   7   5   7  104.12    7.10
  -7   5  -7  124.86    8.62
  -7   5   7  104.33    8.07
   7   5  -7  124.47   10.25
   7  -5   7  110.63    7.72
  -7  -5  -7  110.00    8.60
  -2  11   0   13.96    4.85
  -2 -11   0    6.59    6.36
   2 -11   0   11.06    5.47
   2  11   0   21.25    6.34
  -9  -1   3   18.58    8.40
  -9  -1  -3   20.39    6.42
  -9   1   3   16.53    6.36
   9  -1  -3   18.72    7.38
   9   1   3   22.50    8.72
  -9   1  -3   11.95    5.98
   9   1  -3   13.93    6.95
   9  -1   3   13.99    5.63
   9   1  -3   16.95    5.07
   6  -8  -4   75.00    7.57
  -6   8   4   81.78    8.56
   6   8   4   76.96    6.71
  -6   8  -4   64.37    7.67
  -6   8   4   65.63    5.65
   6   8  -4   88.50    8.29
  -6  -8   4   72.53    7.55
  -6  -8  -4   77.44    8.43
   6  -8   4   91.59    7.23
   9   2  -2   18.51    5.31
   9   2  -2   18.64    5.54
   9  -2  -2   22.90    8.39
   9   2   2   20.54    4.84
   9  -2   2   16.47    6.30
  -9  -2   2   24.93    6.63
  -9   2   2   12.21    5.29
  -9   2  -2   16.44    8.75
  -9  -2  -2   14.39    7.93
  -2  10   6  100.28    7.71
   2 -10   6   96.99    7.34
   2  10  -6  100.44    7.55
   2  10   6   66.01    8.03
  -2 -10  -6   98.01    9.20
  -2 -10   6   59.60    8.98
  -2  10  -6   64.28    8.15
  -2  10   6   85.49    8.05
   2 -10   6   87.62    7.90
   2 -10  -6   64.32    8.64
   7  -7   3   15.73    7.11
   7   7   3    4.11    5.05
  -7  -7   3    4.94    6.11
  -7  -7  -3    1.45    8.16
  -7   7  -3   -1.35    6.32
  -7   7   3    2.36    7.28
   7   7  -3    3.44    5.72
   7  -7  -3   -3.36    5.49
  -6  -6  -8   13.73    6.88
  -6  -6   8    5.50    5.51
  -6   6   8    5.76    5.79
   6   6  -8    2.18    5.48
   6   6   8    3.87    4.41
   6  -6  -8   10.35    7.41
  -6   6  -8   13.21    7.56
  -6  -6   8    4.63    6.15
   6  -6   8    3.70    5.59
   6  -6  -8    7.06    5.22
   6   6   8    1.81    4.81
   4   2 -13   13.03    7.24
   4   2  13   12.56    7.67
  -4   2 -13    6.37    5.71
  -4  -2 -13   15.37    5.94
  -4   2  13   21.79    8.72
  -4  -2  13    8.11    6.34
  -4   2 -13    6.60    6.18
   4  -2  13    1.96    5.39
  -4  -2 -13   14.29    6.65
   4  -2 -13   11.60    7.61
  -2 -11  -1   75.06    7.62
  -2  11  -1   91.06    7.79
   2 -11   1   76.46    6.04
   2  11   1   88.73    7.76
  -2  11   1   85.42    6.78
   2 -11  -1   87.05    8.13
  -2 -11   1   82.36    7.93
   2  11  -1   94.73    7.56
   2 -11   1   92.29    8.00
  -5  -9  -4  108.08    9.99
  -5   9   4   84.28    6.86
   5  -9  -4   99.41    7.79
   5   9  -4   93.67    8.02
  -5   9  -4   95.79    7.71
  -5  -9   4  102.83    9.11
   5  -9  -4   84.85    8.45
   5   9   4   87.39    7.02
   5  -9   4   89.57    7.55
   1 -11  -3    3.41    8.08
   1  11  -3    4.81    5.02
  -1  11   3    6.85    7.65
   1  11   3    7.45    5.26
  -1  11  -3    4.97    5.74
  -1 -11   3    5.35    5.25
  -1 -11  -3    4.85    5.60
   1 -11   3    5.77    5.86
   3 -10  -5   29.59    5.44
  -3  10  -5   23.36    6.29
   3 -10   5   20.18    6.06
  -3 -10  -5   23.46    7.20
   3 -10  -5   30.89    7.38
  -3  10   5   30.28    6.59
   3  10   5   22.44    6.15
   3  10  -5   25.53    5.77
   3 -10   5   25.28    7.30
  -3 -10   5   29.15    7.74
   8   2  -7    6.75    5.36
   8  -2  -7    6.57    7.53
   8  -2   7   -2.98    5.24
  -8  -2   7   -0.95    5.47
  -8   2  -7   -6.44    5.79
  -8  -2  -7    8.60    8.76
  -8   2   7    3.93    3.95
   8  -2  -7   -3.29    4.84
   8   2  -7    5.64    5.03
   8   2   7    2.05    4.48
   8   2   7   -6.48    6.33
   6  -4  10  234.73   11.74
   6   4  10  273.74    9.45
   6   4 -10  245.72   11.03
  -6  -4 -10  236.15   11.00
   6   4  10  261.15    8.83
  -6  -4  10  255.12   11.16
  -6   4 -10  263.36   10.55
  -6   4  10  246.16   11.96
   6  -4 -10  266.74    9.88
   0   9   9   69.57    6.14
   0   9  -9   76.35    7.97
   0   9   9   66.78    7.44
   0  -9  -9   87.64    7.56
   0  -9   9   69.76    5.86
   0  -9   9   70.03    7.89
   0  10   7  101.97    7.43
   0 -10  -7   96.76    9.31
   0 -10   7  100.24   10.14
   0  10  -7  106.62    9.92
   0 -10   7   83.35    7.23
   2  -8  10   32.09    7.26
   2   8  10   38.75    7.02
  -2  -8 -10   39.40    7.53
  -2   8 -10   45.55    9.26
   2  -8 -10   33.13    6.31
  -2   8 -10   34.36    6.96
   2  -8 -10   31.51    5.37
  -2   8  10   29.85    6.02
  -2  -8  10   28.57    6.39
  -2  -8  10   29.01    5.12
   2   8 -10   33.60    8.61
   3   0  14    2.37    7.06
  -3   0 -14    7.75    7.62
  -3   0  14    5.90    7.63
   3   0 -14    0.27    9.19
   6  -2  11  101.37    8.93
   6   2  11   87.67    7.86
   6  -2 -11   90.35    6.96
   6   2 -11   88.65    8.48
  -6   2 -11   84.75    6.45
  -6  -2 -11   98.00    6.83
  -6   2 -11   85.82    9.08
  -6   2  11   92.84    7.55
  -6  -2  11   82.21    9.04
  -6  -2 -11  108.90    9.05
  -3   4 -13   48.80    5.21
  -3  -4 -13   60.65    7.49
   3  -4 -13   49.07    6.51
   3   4  13   58.62    6.79
   3  -4  13   53.10    7.89
   3   4 -13   71.45    8.95
  -3   4 -13   61.32    8.54
  -3  -4  13   70.70    8.45
  -3   4  13   64.93    6.83
  -3  -4 -13   73.19    6.38
   4 -10   3  103.41    8.18
   4 -10  -3   88.04    7.12
  -4 -10  -3  102.60    8.54
  -4  10  -3   69.01    6.04
   4  10  -3   92.49    7.18
   4 -10   3   92.77    9.93
   4  10   3   87.98    8.31
   4 -10  -3   87.40    7.19
  -4 -10   3   80.80    7.11
  -4  10   3   81.92    6.77
  -2  11   2   40.24    6.71
   2 -11   2   36.11    9.06
   2 -11  -2   43.78    7.97
   2 -11   2   32.21    4.76
   2  11   2   61.21    8.42
  -2  11  -2   51.03    7.53
  -2 -11  -2   32.21    5.78
  -2 -11   2   48.98    8.59
   2  11  -2   37.42    6.08
   9  -3   0   79.24    7.93
  -9  -3   0   97.03    9.27
  -9   3   0   84.78    9.98
   9   3   0   86.01    7.72
   9   3   0   83.80    8.55
   7  -3  -9    9.45    5.62
  -7   3   9    2.23    5.22
  -7  -3   9    9.41    4.69
   7  -3  -9   12.96    6.44
  -7   3  -9   15.41    8.20
   7   3   9   15.40    7.43
  -7  -3   9   16.30    9.12
   7  -3   9    4.47    5.82
  -7  -3  -9   13.14    7.31
   7   3  -9    6.51    6.86
   7   3   9   12.45    4.88
   8   5   4   17.58    6.14
   8   5  -4   49.53    7.22
  -8   5   4   56.79    7.40
   8   5   4   21.71    5.75
  -8   5  -4   31.93    7.95
   8   5  -4   52.07    5.68
  -8  -5  -4   43.69    8.54
  -8  -5   4   34.15    7.74
   8  -5  -4   33.59    8.41
   8  -5   4   51.09    7.74
   3   1  14    2.06    6.94
  -3  -1  14    7.56    7.30
  -3   1  14    3.09    8.45
   3   1 -14    4.32    5.98
   3  -1 -14    2.75    8.36
  -3   1 -14   -0.04    4.70
   3  -1  14   -5.90    7.30
  -3  -1 -14    5.08    5.93
  -9   2   3   68.77    9.47
  -9  -2  -3   62.08    8.34
   9   2  -3   66.96    8.99
   9  -2   3   68.21    8.53
   9   2  -3   68.88    6.81
   9  -2  -3   61.72    8.64
   9   2   3   64.85    6.74
  -9   2  -3   58.76    6.58
  -9  -2   3   71.35    8.80
  -5   8   7  128.98    8.72
  -5  -8  -7  120.24    8.80
   5   8  -7  122.83   10.62
  -5  -8   7  131.10    7.57
  -5   8  -7  126.63    9.40
  -5  -8   7  138.59    9.01
   5  -8  -7  138.41    8.40
   5  -8  -7  136.31    8.07
   5  -8   7  113.46    7.36
   5   8   7  151.14    9.42
  -9   0   4   63.57    8.25
   9   0  -4   48.56    6.27
   9   0  -4   51.40    9.54
  -9   0  -4   63.52    8.90
   9   0   4   55.27    7.13
   1  -9   9   16.01    6.08
  -1   9  -9   10.74    6.57
   1  -9   9   19.11    6.51
   1  -9  -9   15.93    5.71
  -1  -9  -9   17.18    4.89
  -1  -9   9    6.43    5.31
  -1   9   9   15.93    5.27
  -1  -9   9   15.58    4.35
   1  -9  -9   15.84    5.06
   1   9  -9   17.36    6.88
   1   9   9   15.49    7.96
   7   6   6  150.73    9.25
   7   6  -6  142.48    8.35
   7  -6  -6  125.06    7.42
  -7   6   6  149.83    9.21
  -7   6  -6  139.12    9.22
   7  -6  -6  144.09    8.71
   7   6   6  117.34    7.33
  -7  -6   6  146.41    9.55
   7  -6   6  136.85    8.06
  -7  -6   6  142.72    9.55
  -7  -6  -6  131.37   10.17
  -9   3   1  112.72    9.37
   9  -3   1  108.92    7.79
   9  -3  -1  146.11   10.06
   9   3   1  139.66    8.16
   9   3  -1  113.13    7.51
  -9  -3   1  141.86    8.70
   9   3   1  130.76    8.22
   9   3  -1  102.37    7.64
  -9   3  -1  139.73    8.99
  -9  -3  -1  110.79    8.59
   1 -10  -7   77.77    7.98
  -1  10  -7   89.74    8.22
  -1 -10  -7  113.16    9.77
  -1  10   7  110.04    8.03
   1 -10   7  116.82    8.16
   1  10  -7  110.09    9.49
  -1 -10   7   85.43    7.97
   1  10   7   85.53    7.17
   1 -10   7  106.87    8.12
  -1 -10   7   84.95    7.10
   0  11  -4   40.85    8.72
   0  11   4   43.82    6.13
   0 -11  -4   28.58    7.39
   0 -11   4   44.16    8.37
  -2  -3 -14  234.46   11.44
   2   3 -14  226.24   12.26
  -2   3  14  224.00   11.94
  -2  -3  14  171.79    9.94
   2   3  14  173.91    9.30
   2  -3 -14  186.71   10.00
  -2   3 -14  175.57    9.63
   2  -3  14  218.21   10.23
   2   5 -13   29.48    8.17
   2   5  13   37.88    6.41
   2  -5  13   35.43    8.99
  -2  -5 -13   33.99    5.31
  -2  -5  13   35.97    5.82
  -2   5  13   29.17    9.02
  -2  -5 -13   39.58    8.24
   2  -5 -13   31.56    6.62
  -2   5 -13   34.31    5.54
  -5  -3  12   15.31    6.03
  -5   3  12   24.98    7.50
   5  -3 -12   18.60    8.93
  -5  -3 -12   18.60    6.20
  -5   3 -12   25.55    6.46
   5   3  12   16.59    4.73
   5   3 -12   33.51    7.55
  -5   3 -12   13.26    5.89
  -5  -3 -12   28.89    6.85
   5  -3  12   22.05    6.54
   9  -1   4   53.78    8.40
  -9   1   4   59.41    8.10
   9  -1  -4   50.70    6.87
  -9   1  -4   51.82    8.90
   9   1  -4   35.45    7.16
  -9  -1   4   66.21    8.49
  -9  -1  -4   53.84    9.10
   9   1  -4   46.41    5.86
   9   1   4   52.82    8.64
  -4   6 -11   10.92    7.40
   4   6 -11    9.96    7.97
  -4   6 -11   15.46    5.42
   4   6  11   13.06    4.34
  -4  -6 -11   11.30    7.05
   4  -6 -11   12.28    6.09
  -4   6  11    8.32    3.98
  -4  -6 -11   19.37    5.36
  -4   6  11    3.98    7.51
  -4  -6  11   17.41    6.40
   4  -6  11   10.56    7.22
  -8  -6   0   27.77    6.33
   8  -6   0   26.48    8.78
  -8   6   0   15.63    6.68
   8   6   0   23.27    7.17
   8   6   0   14.71    6.08
   7   7  -4   45.07    5.93
   7  -7   4   46.88    6.22
  -7   7   4   54.07    8.78
   7  -7  -4   49.30    7.58
  -7  -7   4   41.88    5.44
  -7  -7   4   55.93    7.60
  -7  -7  -4   51.73    7.33
  -7   7  -4   58.26    7.60
   7   7   4   43.50    5.83
   6  -7  -7   12.99    5.52
   6  -7   7   17.35    7.13
  -6  -7   7   11.89    6.44
   6   7  -7   19.08    8.20
   6  -7  -7   18.64    8.90
  -6  -7   7    7.66    5.44
   6   7   7   12.82    7.65
  -6  -7  -7   13.84    5.58
  -6   7  -7   31.24    8.78
  -6   7   7   22.50    8.00
   0  -4 -14   57.77    6.41
   0   4  14   60.27    8.54
   0   4 -14   63.91    7.56
   0  -4  14   68.16    9.21
   4  -7 -10   -1.39    6.05
  -4   7 -10    1.71    4.98
  -4   7  10    0.41    6.79
   4   7 -10    2.12    9.08
   4   7  10    0.38    4.20
  -4   7 -10   -3.21    7.00
  -4  -7  10    2.47    4.84
   4  -7  10    3.98    7.48
   4   7  10    2.55    5.52
  -4  -7 -10   -0.35    6.62
   4  -7 -10    3.13    4.85
  -4  -7  10    2.03    3.90
  -1  11  -4   69.32    7.06
   1 -11   4   78.72    8.08
   1  11   4   83.40    8.55
   1 -11  -4   68.56    6.63
  -1  11   4   78.25    6.91
  -1 -11  -4   81.98    9.58
  -1 -11   4   73.83    6.89
   1  11  -4   63.68    7.02
  -8   6   1   10.37    8.69
  -8  -6  -1   -1.68    8.74
   8   6  -1   -1.04    6.56
   8  -6  -1    9.92    9.06
   8   6  -1    1.92    5.30
   8   6   1    2.06    4.86
   8  -6   1    2.22    7.86
  -8  -6   1    8.17    6.20
  -8   6  -1    9.79    7.60
   8   6   1    7.02    6.62
   7   0  10   18.55    4.54
   7   0 -10   38.35    5.60
  -7   0  10   33.35    9.22
  -7   0 -10   41.29    6.72
   9  -3   2   15.90    7.58
  -9  -3   2    9.26    5.40
   9  -3  -2   15.93    8.94
   9   3   2   17.32    7.86
  -9   3   2   10.10    5.22
  -9  -3  -2   12.32    8.03
  -9   3  -2   11.01    6.38
   9   3  -2    7.52    7.05
   9   3  -2   12.77    6.84
   9   3   2   12.95    5.06
  -3   9  -8  175.09   10.10
  -3  -9  -8  188.67    9.97
  -3  -9   8  162.02    9.83
   3  -9   8  192.35    9.61
   3  -9  -8  164.21    9.38
   3  -9  -8  161.52    8.20
   3   9  -8  204.48    9.95
  -3   9  -8  155.01    8.63
   3   9   8  190.93   11.05
  -3   9   8  192.54   10.26
   5  -6 -10   53.59    6.10
   5   6 -10   24.68    8.08
   5   6  10   51.53    6.79
  -5  -6 -10   32.08    7.58
  -5   6  10   37.77    5.77
   5  -6  10   27.09    8.21
  -5   6 -10   50.04    6.56
   5   6  10   42.29    6.02
  -5   6  10   26.90    6.69
  -5  -6  10   50.47    6.57
  -5  -6  10   37.00    5.21
   2  11   3   20.44    5.46
  -2  11   3   18.94    4.72
  -2 -11  -3   22.24    8.56
  -2 -11   3   29.73    7.59
  -2  11  -3   27.12    7.67
   2 -11  -3   27.61    5.85
   2  11  -3   27.69    7.16
   2 -11   3   19.63    5.74
   2 -11   3   26.11    5.00
   6  -8   5   21.78    6.82
  -6   8  -5   21.50    9.30
  -6   8   5   21.55    8.72
   6   8  -5   25.97    9.20
  -6   8   5   14.59    4.97
   6   8   5   14.61    6.85
  -6  -8   5   22.42    6.82
  -6  -8  -5   19.10    8.33
   6  -8  -5   20.39    5.68
   4   3 -13    3.26    6.42
   4   3  13    4.80    5.46
  -4   3 -13    2.26    6.16
   4  -3 -13    8.19    6.17
  -4  -3 -13    4.92    5.08
  -4   3  13   -1.22    7.64
  -4  -3 -13    0.18    5.81
   4  -3  13   10.51    6.16
  -4  -3  13    5.78    7.81
  -4   3 -13    1.15    5.27
  -8  -4   6   34.67    7.38
  -8  -4  -6   24.03    8.38
   8  -4   6   19.36    7.51
   8  -4  -6   33.64    7.46
   8   4   6   33.65    5.13
   8   4   6   34.20    6.07
  -8   4  -6   34.85    9.91
   8   4  -6   22.16    7.32
  -8   4   6   24.70    8.43
   0   0 -15   -1.95    6.51
   0   0  15    4.76    5.72
  -3   2  14   32.04    6.91
  -3  -2 -14   35.44    6.55
   3  -2 -14   27.84    8.05
   3   2  14   31.24    5.71
  -3   2 -14   24.27    5.64
   3   2 -14   33.45    6.69
   3  -2  14   34.60    7.38
  -3  -2  14   17.51    7.80
   5  -9  -5   38.15    7.03
   5  -9  -5   42.04    8.58
   5  -9   5   56.20    6.27
   5   9  -5   44.94    6.98
  -5  -9  -5   48.13    8.29
  -5   9  -5   35.43    8.65
  -5  -9   5   32.15    8.66
  -5   9   5   45.71    5.76
   5   9   5   35.57    8.01
   7   1 -10   40.96    7.60
   7  -1 -10   36.05    7.81
  -7  -1  10   41.32    6.91
   7   1  10   32.02    5.80
  -7   1 -10   40.05    8.64
   7  -1  10   23.76    6.22
   7   1  10   34.26    6.44
  -7   1  10   27.52    8.65
  -7  -1 -10   29.28    9.21
  -1  -4  14   81.56    7.66
   1   4 -14   92.75    9.59
   1   4  14   69.82    7.99
  -1   4  14   82.94    8.38
  -1  -4 -14   86.45    7.89
   1  -4 -14   85.88    8.24
   1  -4  14   77.32    8.28
  -1   4 -14   72.27    9.65
  -8   0   8    3.18    4.65
   8   0   8   -4.83    6.92
   8   0  -8   -1.73    7.77
   8   0  -8    9.13    7.05
  -8   0  -8    6.09    6.69
  -4  10  -4   70.14    6.49
   4 -10  -4   69.63    6.27
   4 -10  -4   81.31    8.49
   4 -10   4   78.86    7.53
  -4  10   4   67.69    6.19
   4  10   4   79.07    7.11
  -4 -10   4   79.17    6.72
   4 -10   4   92.09    7.64
   4  10  -4   73.54    6.79
  -4 -10  -4   81.09    7.09
   8  -3   7  105.89    7.72
  -8   3  -7   98.83    7.84
  -8  -3  -7  103.44    8.43
  -8  -3   7  101.95    7.79
   8  -3  -7   87.22    6.84
   8   3   7  100.90    7.47
  -8   3   7   82.64    7.17
   8   3  -7   87.55    7.22
   8   3   7  110.10    8.88
   8  -3  -7  110.31    8.12
   5  -5  11  129.59    7.84
  -5   5 -11  137.30    7.52
   5  -5 -11  157.05    8.32
   5   5 -11  139.69    9.71
  -5   5  11  142.85    8.93
  -5  -5  11  142.49    8.31
   5   5  11  187.34    9.83
  -5  -5 -11  162.25    9.86
  -5   5 -11  155.35    8.82
   0  -1  15    4.33    5.28
   0  -1 -15    7.15    8.76
   0   1 -15    7.33    8.49
   0   1  15    4.15    7.08
  -4   9  -7   20.07    5.41
   4  -9  -7   22.90    6.63
  -4  -9   7   26.66    6.82
  -4   9   7   24.81    7.00
  -4  -9  -7   15.06    7.40
   4   9   7   29.85    7.49
   4  -9  -7   25.71    5.04
   4   9  -7   25.48    8.20
  -4   9  -7   28.04    5.92
   4  -9   7   23.24    5.87
   8   6  -2   18.89    5.93
  -8   6   2   14.11    8.82
  -8   6  -2   20.09    6.39
   8   6  -2   20.04    5.41
   8  -6   2   18.19    6.11
  -8  -6  -2   14.11    6.18
  -8  -6   2   16.81    6.43
   8   6   2   19.31    5.28
   8  -6  -2    7.52    8.77
   8   6   2   21.12    7.25
   4  -5 -12  169.55    9.16
  -4   5 -12  158.51    9.43
  -4   5 -12  173.89    9.15
  -4   5  12  178.06    9.81
  -4  -5 -12  190.80   10.10
  -4  -5  12  180.93   12.07
   4   5 -12  196.70    9.79
  -4  -5 -12  176.67    8.23
   4  -5  12  182.98    8.92
   4   5  12  163.77    8.31
  -3   7 -11  182.00   10.74
  -3  -7 -11  191.63    9.58
   3  -7  11  183.18   10.09
   3   7 -11  185.78   11.23
  -3   7 -11  180.09    8.78
  -3  -7  11  154.45    9.38
  -3   7  11  188.00    9.27
   3  -7 -11  177.20    9.14
   3   7  11  165.06    8.96
   3  -7 -11  164.60    8.72
  -3  -7 -11  168.13    8.89
   0  -7 -12   19.26    5.23
   0  -7  12   17.99    7.71
   0   7 -12   14.54    5.22
   0   7 -12   19.57    7.64
   0   7  12   18.52    5.18
   0  -7 -12   16.11    7.24
  -6  -3  11   -6.22    6.39
   6   3  11    6.60    5.82
  -6  -3 -11   -1.52    6.13
  -6  -3 -11    7.13    8.37
   6  -3 -11    6.29    6.00
  -6   3 -11   -4.25    5.34
   6   3 -11    0.05    6.59
  -6   3  11  -11.63    7.74
   6  -3  11    0.70    7.70
   5   7   9    5.11    5.66
   5  -7   9   -2.78    7.15
   5   7  -9    5.71    7.84
  -5   7   9    5.91    5.25
   5  -7  -9    7.97    7.10
  -5  -7   9    3.61    5.96
  -5   7  -9    1.74    6.04
   5  -7  -9   14.23    7.28
  -5  -7   9    2.27    5.15
  -5  -7  -9   -2.27    7.95
   8  -1  -8  205.86   10.57
   8  -1  -8  256.59   10.69
   8   1  -8  254.81    9.78
  -8  -1   8  228.00   10.76
  -8  -1  -8  258.45   11.82
  -8   1  -8  238.63   11.25
   8   1   8  264.52   10.32
  -8   1   8  240.40   10.84
   8  -1   8  243.76   11.25
   8   1  -8  243.99   12.05
   1   0 -15  155.01   10.37
  -1   0 -15  138.73   10.37
  -1   0  15  141.10   10.04
   1   0  15  151.06    8.75
   9   2   4    4.75    6.01
  -9  -2   4   17.50    8.59
  -9   2  -4   13.95    7.96
   9   2  -4    9.48    6.97
   9  -2   4    9.00    6.14
  -9  -2  -4    7.07    8.77
   9  -2  -4   13.86    7.56
   9   2  -4    8.68    9.68
  -9   2   4    8.74    7.26
   3   6 -12  180.72   10.97
  -3   6 -12  157.13    8.51
   3  -6 -12  155.03    8.42
  -3  -6 -12  168.15    9.92
  -3  -6  12  149.68    9.05
  -3   6 -12  162.27   10.37
   3  -6  12  170.06   10.14
  -3  -6 -12  176.90    8.89
  -3   6  12  175.24   11.81
   3  11   0   13.09    7.96
   3 -11   0   14.73    7.15
  -3  11   0   12.56    4.09
  -3 -11   0   13.74    5.66
   3 -11   0   10.04    4.78
   3 -10  -6    8.00    6.53
   3 -10   6   23.90    6.73
  -3  10  -6    2.73    5.92
   3 -10  -6    8.69    7.85
   3  10  -6    5.19    6.74
  -3  10   6   16.39    4.93
  -3 -10  -6   11.52    6.94
   3 -10   6   19.54    7.84
   3  10   6    5.62    5.60
  -3 -10   6    4.84    7.72
  -6   9   0   58.00    6.35
  -6  -9   0   61.76    8.99
   6   9   0   59.27    8.87
   6  -9   0   69.51    6.20
   2  -9   9    9.34    4.80
  -2  -9   9   -2.63    5.27
   2  -9  -9   -2.40    5.21
   2  -9   9    6.05    6.87
   2   9   9   -0.23    5.52
   2   9  -9    0.11    8.40
  -2   9   9    5.66    6.16
  -2  -9   9    3.28    4.70
  -2   9  -9    3.30    8.94
  -2  -9  -9    8.49    5.74
   2  -9  -9   -1.17    5.26
   2 -10  -7   19.71    6.27
   2 -10   7   29.57    6.38
  -2 -10  -7   13.63    6.55
   2  10   7   14.70    7.02
  -2 -10   7   24.62    6.48
  -2  10   7   20.60    5.44
  -2  10  -7   24.69    5.77
   2 -10   7   28.10    5.79
  -2  10   7   16.43    6.08
   2  10  -7   26.44    6.58
   3 -11  -1  104.07    7.55
   3  11  -1  139.89    9.48
  -3 -11   1  109.42    8.28
  -3 -11  -1  125.60    7.92
  -3  11   1  121.76    7.77
   3 -11   1  119.86    7.45
   3 -11   1  126.42    9.69
   3 -11  -1  100.95    9.26
  -3  11  -1  113.52    7.62
   3  11   1  102.20    7.66
   9   3   3   -3.37    4.96
   9   3  -3    4.79    6.95
   9  -3   3    3.13    5.23
  -9  -3   3   -0.48    6.58
   9   3   3    7.46    7.01
  -9   3   3   -3.33    7.58
   9   3  -3    4.78    8.01
  -9  -3  -3    2.59    7.09
  -9   3  -3    0.42    7.11
   9  -3  -3    7.65    7.54
   8   5   5   22.09    5.71
   8  -5   5   24.52    6.65
  -8  -5   5   24.17    5.34
  -8  -5   5   27.69    7.03
   8   5  -5   27.58    6.35
  -8  -5  -5   23.70    8.98
   8   5   5   21.83    5.96
   8  -5  -5   16.75    7.34
  -8   5  -5   24.84    8.45
  -8   5   5   27.26    6.92
   1  -1 -15  182.85    9.47
   1   1  15  180.90    9.41
   1  -1  15  187.15   10.44
  -1   1 -15  205.78    9.82
   1   1 -15  187.88    9.85
  -1   1  15  182.93    9.86
  -1  -1 -15  171.52    9.26
  -1  -1  15  188.63   10.93
  -6   9   1   62.37    8.16
   6  -9  -1   71.10    8.04
  -6  -9   1   74.31    7.31
   6  -9   1   69.95    7.25
   6   9  -1   60.57    8.44
   6   9   1   80.06    7.21
  -6  -9  -1   71.95    6.73
  -6   9  -1   80.95    9.32
   0   8  11   61.05    6.97
   0   8 -11   67.58    9.03
   0  -8  11   62.94    5.81
   0  -8 -11   61.64    6.55
   0  -8 -11   73.81    6.64
   0  -8  11   63.54    6.25
  -1  -7 -12   93.61    8.15
   1  -7 -12   68.74    6.50
  -1   7  12   91.39    7.85
   1   7  12   59.48    6.32
   1  -7 -12   65.39    7.42
  -1  -7 -12   99.41    7.22
  -1   7 -12   75.99    6.95
  -1   7 -12   74.70    9.55
   1   7 -12   87.91   10.37
  -1  -7  12   70.83    6.51
   1  -7  12   93.02    8.17
   9   0  -5   11.52    5.36
   9   0  -5   19.54    9.94
  -9   0  -5   17.60    6.68
  -9   0   5   12.54    5.49
   9   0   5    6.92    4.56
   4   8  -9   88.21    7.49
  -4   8   9  100.54    8.47
   4   8   9  101.20    8.47
  -4   8  -9   98.60    8.15
   4  -8  -9   96.74    7.99
   4  -8   9   90.25    6.88
  -4   8  -9   87.91    8.27
  -4  -8   9   82.60    7.53
  -4  -8  -9  105.35    9.97
  -4  -8   9   79.24    7.71
   4  -8  -9   90.55    6.24
   0   6 -13  105.94    8.30
   0   6  13   97.38    7.50
   0  -6 -13   89.35    6.71
   0  -6  13   95.05    6.84
   0  11   5  229.18   11.57
   0 -11  -5  258.47   11.44
   0 -11   5  237.29   11.23
   0  11  -5  246.87   11.27
  -7  -5   8   19.12    4.50
   7   5   8   35.47    7.23
   7  -5  -8   30.50    5.36
   7   5   8   27.57    5.65
  -7   5   8   31.69    6.58
   7  -5   8   26.09    6.85
   7  -5  -8   28.46    9.85
  -7   5  -8   28.37    6.16
  -7  -5   8   25.16    6.05
   7   5  -8   38.92    6.13
  -7  -5  -8   38.56    7.60
  -7  -2  10   83.17    8.83
  -7   2  10   97.03    8.08
   7  -2 -10   83.33    7.36
   7   2 -10  113.09   10.23
   7   2  10   85.92    7.21
   7   2  10   77.40    7.39
  -7   2 -10   92.01    9.08
  -7  -2 -10  100.45    8.37
   7  -2  10   81.75    7.72
  -3   8  10   73.84    9.17
   3  -8  10   63.13    7.35
  -3  -8  10   66.80    5.95
   3   8 -10   67.22    8.65
  -3   8 -10   75.12    7.63
   3  -8 -10   72.55    9.38
  -3   8 -10   84.88    8.01
   3   8  10   83.59    8.31
  -3  -8 -10   77.11    7.84
  -3  -8  10   74.15    7.07
   3  -8 -10   81.43    7.93
  -2  11  -4   26.87    6.23
  -2  11   4   15.85    5.50
   2 -11   4   19.68    7.54
   2  11   4   25.46    7.57
   2  11  -4   14.88    7.94
   2 -11   4   18.45    4.85
  -2 -11   4   30.61    5.99
  -2 -11  -4   20.63    5.94
   2 -11  -4   18.64    8.05
   9   1  -5  125.68    9.29
   9   1   5  109.00    8.23
   9  -1   5  128.45    8.42
  -9   1  -5  107.63    7.97
   9   1  -5  119.87    7.96
  -9   1   5  118.29    7.41
  -9  -1  -5  123.51    8.24
   9  -1  -5   99.86    8.25
  -9  -1   5  118.71    7.61
   0  -2 -15    6.91    5.72
   0  -2  15    2.10    5.47
   0   2 -15    6.73    9.16
   0   2  15    0.60    8.76
   8  -6   3   31.13    7.42
   8   6   3   17.06    7.11
  -8   6  -3   14.12    6.36
  -8   6   3   40.04    7.29
   8   6  -3   28.60    6.14
   8   6  -3   32.42    5.57
   8  -6  -3   20.37    9.49
   8   6   3   11.72    4.22
  -8  -6   3   20.61    7.84
  -8  -6  -3   24.06    7.09
  -9  -4   0   26.21    6.68
   9  -4   0   30.33    7.71
   9   4   0   32.21    8.19
  -9   4   0   31.39    7.58
   9   4   0   35.54    6.00
  -3  11   2   92.08    7.74
   3  11   2   81.04    7.46
   3  11  -2   96.24    7.47
  -3  11  -2   73.10    6.06
   3 -11  -2   70.61    5.77
   3 -11   2  105.38    7.24
  -3 -11  -2  102.62    7.52
  -3 -11   2   78.82    8.91
   3 -11   2   95.47    8.17
   3 -11  -2   71.66    6.92
  -7   7  -5   79.47    6.91
   7   7  -5   93.18    7.25
  -7  -7   5   68.00    6.64
   7  -7   5   93.33    9.45
  -7  -7  -5   83.07    7.97
  -7  -7   5   57.62    6.56
   7   7   5   75.67    7.58
   7  -7  -5   68.29    6.40
  -7   7   5   91.82    8.04
  -7   4  -9  140.21    8.41
   7   4   9  139.56    7.26
   7  -4  -9  138.99    7.68
   7  -4   9  135.15    6.87
  -7  -4   9  133.77    7.48
   7   4  -9  131.13    8.32
   7  -4  -9  130.55    8.43
   7   4   9  129.82    7.34
  -7  -4   9  112.65    7.28
  -7  -4  -9  141.77    7.59
  -7   4   9  132.52    7.80
   1  -8  11   26.57    6.75
   1   8 -11   20.25    7.66
  -1   8 -11   21.27    5.91
  -1   8 -11   24.35    6.01
  -1  -8  11   23.36    6.91
  -1  -8  11   22.42    5.45
   1   8  11   14.40    5.08
  -1  -8 -11   19.50    6.61
  -1  -8 -11   21.90    4.73
   1  -8 -11   23.61    8.20
   1  -8 -11   19.14    6.10
  -1   8  11   24.79    5.89
   5   0  13   98.76    8.25
  -5   0  13   88.36    8.51
  -5   0 -13   97.90    7.37
   5   0 -13   98.74   10.70
  -5   0 -13   95.60    6.85
   6   9   2   16.12    7.86
   6  -9  -2   11.85    4.84
  -6   9   2    7.36    6.13
   6  -9   2   20.91    8.11
  -6   9  -2   19.12    8.06
  -6  -9  -2   17.47    5.65
  -6  -9   2   13.44    6.44
   6   9  -2   17.03    6.40
  -7   8   0   46.32    6.65
  -7  -8   0   48.17    7.93
   7   8   0   45.29    7.64
   7  -8   0   50.68    6.61
   8   2   8    0.83    6.71
   8  -2  -8    4.52    4.98
   8  -2  -8   -3.15    6.08
  -8   2   8    0.61    4.52
   8   2   8    0.72    4.95
  -8   2  -8   -0.22    6.94
  -8  -2  -8   10.45    9.10
  -8  -2   8    3.79    6.46
   8   2  -8    0.56    5.69
   8  -2   8    0.04    6.23
  -1  -6 -13  104.44    6.71
   1   6 -13  120.92    8.77
   1  -6 -13   94.27    7.72
  -1   6 -13   99.75   10.39
   1  -6  13  120.51    7.62
  -1  -6 -13  131.07    8.29
  -1  -6  13   97.53    8.00
   1   6  13   87.40    6.27
  -1   6  13  135.58    9.17
   1  11  -5   43.29    7.92
  -1 -11   5   47.78    5.64
  -1 -11  -5   29.21    7.83
  -1  11   5   42.64    6.80
   1 -11  -5   43.07    6.20
  -1  11  -5   47.23    6.86
   1  11   5   53.77    8.04
   1 -11   5   32.33    5.61
   1 -11   5   31.98    9.01
  -5 -10   0   82.32    8.99
   5  10   0   81.59    8.20
   5 -10   0   85.44    6.98
   9  -4   1   11.31    5.71
   9  -4  -1    0.63    6.59
  -9   4  -1   11.92    8.17
   9   4  -1    7.37    5.25
  -9  -4   1   16.31    9.43
   9   4  -1    4.86    6.14
  -9   4   1    0.29    8.17
   9   4   1    9.97    5.30
  -9  -4  -1    8.34    7.19
   9   4   1   10.41    5.96
  -6  -6  -9   30.99    7.99
  -6  -6   9   12.42    4.69
  -6  -6   9   17.15    7.59
   6  -6   9   32.16    6.89
   6  -6  -9   18.76    5.71
  -6   6  -9   21.04    7.24
  -6   6   9   26.49    5.40
   6  -6  -9   23.15    6.42
   6   6  -9   30.78    9.06
   6   6   9   13.48    6.43
   6   6   9   17.02    4.38
   2   4  14    1.66    5.14
   2   4 -14    3.67    7.35
  -2  -4 -14   11.68    5.56
  -2   4  14    0.13    5.17
  -2  -4  14    6.65    6.43
   2  -4  14   12.59    5.91
  -2   4 -14   15.42    7.54
   2  -4 -14   15.97    5.55
  -6   5  10    2.08    5.16
  -6  -5  10    2.63    6.56
  -6   5 -10    0.38    5.65
  -6  -5 -10    8.34    7.27
   6  -5  10    5.66    5.36
   6  -5 -10   -0.20    6.56
   6   5  10    4.66    5.07
   6  -5 -10    5.83    6.27
   6   5 -10    5.98    6.55
   6   5  10    3.70    4.90
  -7  -8  -1   11.46    7.57
  -7  -8   1   13.68    7.32
   7   8  -1   10.84    6.92
   7   8   1   10.62    5.41
  -7   8   1   18.25    6.94
   7  -8  -1   12.05    6.77
   7  -8   1    8.88    6.21
  -7   8  -1   18.32    7.66
   0  10   8   24.78    7.24
   0 -10   8   18.18    6.68
   0  10  -8   30.12    6.99
   0 -10   8   21.01    6.75
   0 -10  -8   27.92    6.80
  -5 -10  -1   -7.46    7.63
  -5 -10   1    4.70    6.80
   5 -10  -1    0.93    7.64
   5  10   1   -0.64    5.03
  -5  10  -1    2.13    5.98
   5 -10  -1   -0.31    6.74
  -5  10   1    3.75    4.52
   5 -10   1   -3.14    5.28
   5  10  -1    2.10    6.91
  -5  -1  13    5.66    7.14
  -5  -1 -13   -2.21    7.99
  -5   1  13    3.14    8.01
  -5  -1 -13   10.80    6.51
  -5   1 -13    0.17    4.52
  -5   1 -13    2.79    6.22
   5   1 -13    2.45    6.71
   5  -1  13    3.41    5.19
   5   1  13    4.08    4.60
   5  -1 -13   11.01    8.21
  -7  -6  -7   46.71    6.61
  -7   6   7   57.57    8.24
   7  -6  -7   50.99    5.20
   7   6  -7   44.36    7.61
   7   6   7   64.33    7.10
   7  -6   7   55.84    6.81
  -7   6  -7   67.02    9.64
   7  -6  -7   58.88    7.97
   7   6   7   43.11    5.63
  -7  -6   7   43.90    5.64
  -7  -6   7   54.41    6.53
  -3  -3  14   10.33    8.20
   3  -3  14   14.51    6.33
  -3  -3 -14   12.29    5.99
  -3   3 -14    4.06    4.85
   3  -3 -14   12.81    7.82
  -3   3  14   12.69    8.26
   3   3  14   12.05    8.23
   3   3 -14   18.24    6.50
  -3   5  13    1.24    5.44
  -3   5 -13    8.19    5.42
   3   5  13    2.54    6.50
  -3   5 -13    8.53    6.36
  -3  -5 -13    6.22    6.18
   3  -5  13    2.66    6.63
  -3  -5 -13   14.29    8.36
   3  -5 -13   10.72    8.06
   3   5 -13    0.53    5.35
  -3  -5  13    8.70    5.55
  -1   2  15   36.36    8.68
   1   2 -15   47.47    7.43
   1  -2  15   43.92    7.91
  -1  -2 -15   36.95    7.90
   1  -2 -15   34.75    7.47
  -1  -2  15   41.18    7.39
   1   2  15   55.16    6.12
  -1   2 -15   54.10    6.35
  -5   4 -12   90.34    7.30
  -5  -4 -12   96.40    8.97
   5   4  12  102.79    8.92
  -5   4 -12   85.16    6.65
   5  -4  12   83.09    6.38
   5  -4 -12   95.01    9.35
  -5  -4 -12   76.94    8.51
  -5   4  12   82.00    8.18
  -5  -4  12   99.04    9.11
   5   4 -12   86.42    7.38
   6   0 -12  486.96   14.14
  -6   0  12  485.85   13.98
  -6   0 -12  457.36   12.35
  -6   0 -12  515.61   14.30
   6   0  12  460.07   10.94
   4  10  -5    3.11    5.46
  -4 -10  -5    9.00    8.15
  -4 -10   5    8.75    5.88
   4 -10  -5   10.35    5.81
   4 -10  -5    2.33    5.80
  -4  10  -5   -1.95    5.34
  -4  10   5    1.90    6.17
   4 -10   5   -1.36    6.37
   4  10   5    2.04    5.95
  -2   0  15   13.48    7.01
   2   0 -15    8.39    6.21
   2   0  15   13.29    7.28
  -2   0 -15    4.21    6.38
  -6  -8   6   74.39    7.76
  -6  -8  -6   64.62    8.64
   6   8   6   77.31    7.48
   6   8  -6   66.03    8.46
   6  -8  -6   69.74    6.83
  -6   8   6   69.71    7.03
  -6   8  -6   84.26    7.72
   6  -8   6   63.99    6.89
   6  -8  -6   82.93    9.34
   5  -8  -8   16.84    5.68
  -5  -8   8   15.59    5.71
  -5   8   8   22.48    7.21
   5  -8   8   19.19    6.64
  -5   8  -8   18.04    7.93
  -5  -8  -8   12.16    6.73
   5  -8  -8   17.16    6.53
   5   8  -8   26.16    8.78
   5   8   8   20.18    7.97
  -5  -8   8   18.80    5.43
  -9   4   2   37.63    8.00
  -9   4  -2   33.52    6.70
   9   4   2   31.60    6.95
   9   4   2   35.23    5.70
   9   4  -2   43.89    6.23
   9   4  -2   38.60    7.08
   9  -4   2   44.08    6.58
   9  -4  -2   35.91    6.63
  -9  -4  -2   30.81    6.03
  -9  -4   2   43.31    7.23
  -9  -3  -4   69.01    7.73
   9   3   4   65.13    7.67
  -9   3   4   80.90    7.69
  -9  -3   4   65.67    9.66
  -9   3  -4   49.65    7.70
   9   3  -4   75.34    7.89
   9  -3   4   69.80    7.45
   9   3  -4   70.08    7.23
   9  -3  -4   61.77    8.38
   9   3   4   55.15    5.93
  -1  10  -8    3.53    5.65
  -1  10   8    7.69    8.26
   1 -10   8    0.83    5.97
  -1 -10   8   -1.24    5.56
  -1 -10   8   -3.91    5.46
   1  10  -8    0.13    5.28
  -1 -10  -8    2.06    5.98
   1 -10  -8    1.95    4.46
   1  10   8   -2.61    7.10
   1 -10   8   -2.14    8.86
  -7  -8  -2   14.05    6.00
   7   8   2   15.79    6.03
   7   8  -2   19.10    6.36
  -7   8   2   22.49    7.41
   7  -8  -2   25.98    6.76
   7  -8   2    6.18    7.21
  -7   8  -2   23.82    6.94
  -7  -8   2   19.42    8.37
   4   0  14   77.23    7.22
   4   0 -14   86.60    9.98
  -4   0 -14   77.23    6.44
  -4   0 -14   76.70    6.25
  -4   0  14   82.38    7.21
   9   2   5    5.16    4.86
   9  -2   5    6.46    7.79
   9  -2  -5   15.91    7.26
   9   2  -5    5.99    7.99
  -9   2  -5    6.67    8.83
  -9  -2   5    8.17    6.56
   9   2  -5   15.70    6.45
  -9   2   5    6.79    6.83
  -9  -2  -5    3.68    5.98
   5  -9  -6   19.71    6.18
  -5  -9   6   16.83    6.26
  -5   9  -6   22.19    8.83
   5   9  -6   30.05    7.67
   5   9   6   16.69    7.61
  -5   9   6   21.33    6.20
  -5  -9  -6   21.17    8.28
   5  -9   6   25.58    8.21
   5  -9  -6    7.61    5.43
  -4  -4 -13   30.48    5.78
  -4   4 -13   28.22    4.83
   4  -4  13   26.97    5.44
   4  -4 -13   39.57    8.28
   4   4  13   32.90    8.04
  -4  -4  13   22.08    6.13
   4   4 -13   10.61    8.24
  -4   4  13   30.06    8.47
  -4  -4 -13   23.11    4.96
  -4   4 -13   28.62    6.07
  -6  -1  12   80.35    8.24
   6  -1  12   91.26    8.10
  -6   1 -12   61.15    5.51
  -6  -1 -12   96.03    7.05
  -6  -1 -12   93.15    9.51
  -6   1 -12   83.14    8.63
  -6   1  12   96.29    7.54
   6   1 -12   85.75    8.88
   6  -1 -12   92.86   10.16
   6   1  12   75.84    5.96
  -5  10  -2   28.97    6.92
  -5  10   2   25.21    4.88
  -5 -10  -2   33.21    5.79
   5 -10  -2   31.39    6.41
  -5 -10   2   30.41    6.89
   5 -10  -2   29.00    6.87
   5  10  -2   23.97    6.10
   5  10   2   38.24    7.45
   5 -10   2   29.06    7.85
   2  -1  15    9.95    5.37
   2   1 -15   10.96    5.69
   2   1  15    5.38    7.62
  -2  -1  15   10.03    7.74
  -2   1  15   13.95    7.56
  -2  -1 -15    6.94    5.35
   2  -1 -15   15.25    9.31
  -2   1 -15   14.57    5.40
   3 -11  -3   -9.71    7.55
   3 -11  -3   -1.14    5.15
   3  11   3   -7.26    5.04
   3  11  -3   -1.78    4.83
  -3  11  -3    4.34    4.98
  -3 -11  -3    2.60    7.58
  -3 -11   3    5.43    6.65
   3 -11   3    2.73    4.90
   3 -11   3    3.75    5.74
  -3  11   3    1.04    6.52
  -2  -7 -12   77.45    6.66
  -2   7  12   83.84    7.40
   2  -7 -12   67.82    7.00
   2   7  12   66.31    7.44
   2   7 -12   82.32    7.44
  -2   7 -12   82.21   10.15
   2  -7  12   74.44    6.16
  -2   7 -12   74.09    7.73
  -2  -7  12   70.68    7.87
  -2  -7 -12   78.20    7.53
   0  -9  10   77.10    6.98
   0   9 -10   90.61    8.80
   0  -9 -10   90.55    6.83
   0  -9 -10   81.04    7.01
   0   9  10   72.32    6.34
   0  -9  10   93.23    8.48
  -6  -9   3   17.02    7.06
  -6   9  -3   -9.32    7.37
   6  -9   3   12.08    8.40
  -6   9   3    4.35    8.61
   6  -9  -3    8.79    6.34
   6   9   3   12.73    6.90
   6   9  -3   10.61    6.05
  -6  -9  -3    7.03    8.28
   8   4   7   14.04    5.02
  -8   4   7   19.69    6.31
  -8  -4   7    6.53    5.86
   8  -4   7   24.12    5.21
   8  -4  -7   11.03    5.37
   8   4  -7   15.23    5.95
  -8   4  -7   13.77    6.84
  -8  -4  -7   30.40    8.03
   8  -4  -7   25.96    7.49
   8   4   7   11.15    4.50
  -8  -4   7    8.02    5.49
   6   7  -8  143.82   10.41
  -6  -7   8  113.20    7.95
   6   7   8  103.40    9.46
  -6   7  -8  132.98    8.97
  -6   7   8  140.85    7.94
   6  -7  -8  119.36    8.45
   6  -7  -8  127.27    9.70
   6  -7   8  128.71    7.77
  -6  -7   8  124.16    8.87
  -6  -7  -8  133.16    8.98
   4   1 -14  122.87    7.74
   4  -1 -14  113.22    8.36
  -4   1  14  106.31    7.62
  -4  -1  14  116.93    8.49
  -4   1 -14  105.98    8.66
   4   1  14  105.94    8.04
   4  -1  14  120.52    7.27
  -4   1 -14  106.83    7.37
  -4  -1 -14  100.98    7.57
  -4  -1 -14  112.70    7.13
   0   5 -14  186.75    9.50
   0  -5  14  173.56   10.31
   0   5  14  167.87    8.55
   0  -5 -14  167.33    8.27
   8   6   4  106.57    8.95
   8  -6  -4  116.71   10.03
  -8  -6   4  127.77   10.64
  -8  -6   4  116.39    8.91
   8  -6   4   93.12    8.01
  -8   6   4  100.61    7.90
  -8  -6  -4  102.12    9.87
  -8   6  -4  110.74    7.39
   8   6  -4   87.44    8.83
  -5   2 -13  155.43    8.01
   5  -2  13  164.72    7.59
  -5   2  13  164.70    8.73
  -5  -2  13  173.62    9.46
   5   2 -13  168.86   10.82
   5  -2 -13  183.48    8.76
  -5  -2 -13  186.41    9.17
  -5   2 -13  160.25    7.82
  -5  -2 -13  179.38    8.70
   5   2  13  165.53   10.13
   7  -3 -10   14.75    6.24
   7  -3 -10    2.64    7.39
   7   3 -10    6.13    6.30
  -7   3 -10    7.67    9.27
   7   3  10    7.38    4.74
   7  -3  10    6.66    5.06
  -7  -3  10    2.48    7.80
   7   3  10    1.89    7.20
  -7  -3 -10    7.74    9.05
   6   4  11   -2.29    5.63
   6  -4  11    1.07    5.02
  -6   4  11   -7.01    8.27
  -6  -4 -11    1.57    4.59
   6  -4 -11    1.79    6.85
   6   4 -11   -3.17    8.94
  -6  -4  11   -1.14    6.91
   6   4  11    4.17    6.98
  -6   4 -11    0.74    5.00
  -2   8 -11   14.24    4.85
  -2  -8 -11   16.22    7.01
   2  -8 -11   10.41    6.25
  -2   8 -11    9.45    8.83
   2   8 -11   15.12    6.40
  -2  -8  11   17.80    5.18
   2  -8  11    9.92    6.25
  -2  -8  11   10.60    7.36
  -2   8  11    7.94    5.39
   2  -8 -11   21.11    6.10
  -2  -8 -11   13.10    7.06
  -1   9 -10   29.55    8.22
  -1  -9  10   28.70    5.20
   1  -9  10   33.99    8.04
  -1   9  10   28.74    5.74
   1  -9 -10   27.92    6.95
  -1  -9 -10   33.40    7.27
   1  -9 -10   29.06    5.19
  -1  -9  10   26.34    6.12
   1  -9  10   30.62    5.49
   1   9 -10   36.42    9.00
   1   9  10   31.65    7.41
  -2  -6 -13   81.67    7.57
  -2   6 -13   60.97    7.21
   2  -6 -13   71.21    7.32
   2   6 -13   88.47    7.54
  -2   6 -13   70.30    6.51
  -2  -6 -13   83.95    6.31
  -2   6  13   69.39    8.55
  -2  -6  13   61.68    8.49
   2   6  13   65.81    6.44
   2  -6  13   76.07    8.80
  -8   5  -6   13.51    8.52
  -8  -5   6    4.69    6.74
  -8   5   6    6.13    7.05
   8  -5   6   25.89    6.95
   8  -5  -6    3.84    7.18
   8   5   6    8.04    5.82
   8   5  -6   18.24    6.28
  -8  -5   6    5.53    6.33
  -8  -5  -6    8.58    5.34
   0   3 -15   -0.32    9.63
   0  -3  15    2.31    5.56
   0   3  15    3.62    6.91
   0  -3 -15    4.09    7.47
  -2  11   5  101.83    9.30
   2 -11   5   87.91    6.66
  -2 -11  -5   81.66    6.98
  -2 -11   5   84.49    7.70
   2 -11  -5  100.10    7.55
  -2  11  -5   90.35    7.48
   2  11   5   98.12    8.27
   2 -11   5  107.78    9.37
   2  11  -5   98.19    9.31
  -9   0  -6    7.08    7.68
   9   0  -6   13.27    6.28
   9   0   6   13.31    6.66
   9   0  -6    0.68    9.11
  -9   0   6   15.01    7.83
   9   4  -3  227.25   10.89
   9  -4   3  237.11    9.28
   9   4  -3  202.26    8.96
  -9   4   3  208.24    9.76
   9   4   3  189.89    8.22
  -9   4  -3  224.67   10.98
  -9  -4  -3  199.29    8.61
   9  -4  -3  218.46    9.26
  -9  -4   3  204.50   10.04
   9   4   3  207.40    8.83
   1  -5  14   60.82    6.93
  -1  -5  14   78.59    7.63
  -1  -5 -14   51.72    7.79
   1   5 -14   58.59    7.29
   1  -5 -14   69.72    7.90
  -1   5  14   55.77    7.85
   1   5  14   75.52    6.81
  -1   5 -14   68.07    8.05
  -8  -3   8   35.88    6.62
  -8   3   8   54.77    6.67
   8  -3   8   42.38    7.00
   8   3  -8   42.79    6.57
   8   3   8   38.72    6.33
  -8  -3  -8   47.37    7.66
  -8  -3   8   43.58    7.19
   8  -3  -8   36.74    6.88
   8   3   8   36.10    5.94
   8  -3  -8   39.01    7.14
  -8   3  -8   31.24   10.69
  -3   9  -9   22.89    5.31
  -3  -9   9   24.10    5.00
  -3   9  -9   27.59    5.03
   3   9   9   21.14    7.81
  -3  -9  -9   21.88    8.33
   3  -9   9   28.36    6.33
  -3  -9   9   18.14    6.19
   3  -9  -9   26.26    6.74
   3   9  -9   35.83    6.41
   3  -9  -9   16.99    6.12
  -3   9   9   30.26    5.93
   0 -11   6    0.37    4.66
   0  11  -6    6.05    8.36
   0 -11  -6    7.42    7.00
   0  11   6    2.81    8.30
   3 -10  -7   10.61    4.88
  -3 -10   7   10.39    7.31
   3  10   7   16.77    6.89
   3 -10   7   19.38    6.28
   3 -10   7   12.68    5.68
  -3  10   7    7.07    6.14
   3 -10  -7   -2.00    6.22
  -3 -10  -7   14.41    7.36
  -3  10  -7    4.82    5.68
   3  10  -7   14.00    7.30
  -7   8   3   48.74    6.67
  -7  -8   3   23.25    5.88
   7  -8   3   38.65    6.49
  -7   8  -3   23.76    6.32
  -7  -8  -3   36.16    8.07
   7   8  -3   44.65    6.52
   7   8   3   31.73    8.36
   7  -8  -3   19.06    6.23
   5  10   3   67.25    6.30
  -5  10  -3   82.41    9.11
  -5 -10  -3   51.72    7.48
  -5 -10   3   69.19    8.22
   5  10  -3   56.32    6.38
   5 -10   3   61.71    6.81
   5 -10  -3   61.11    7.56
   5 -10  -3   72.35    8.08
  -5  10   3   54.86    5.49
   6   2  12   90.50    7.23
   6  -2  12   83.35    6.23
  -6   2 -12   80.78    7.93
  -6  -2 -12   89.32    7.39
  -6   2 -12   75.37    6.27
  -6  -2 -12   69.20    8.75
   6   2 -12   90.32    8.02
   6  -2 -12   86.70    9.19
  -6  -2  12   88.98    9.75
  -6   2  12   78.15    8.82
   4  -9  -8   96.23    8.66
  -4  -9  -8  125.58    7.11
  -4   9  -8  101.40    7.05
   4  -9   8  125.23    9.25
  -4  -9   8   98.89    6.61
   4  -9  -8  120.85    9.95
  -4  -9   8  114.83    8.89
   4  -9  -8  116.88    8.43
   4   9   8  124.38    7.52
  -4   9  -8  125.61    8.19
   4   9  -8  124.23    9.61
   2  -2  15   43.27    7.47
  -2  -2 -15   48.47    6.92
   2  -2 -15   47.12    7.96
  -2   2 -15   46.99    6.50
  -2   2  15   49.29    7.71
   2   2 -15   48.15    9.27
   2   2  15   53.29    7.62
  -2  -2  15   51.54    8.51
   9  -1  -6   23.17    5.54
  -9  -1  -6   27.56    8.15
   9  -1   6   36.48    6.89
  -9  -1   6   33.56    6.89
   9  -1  -6   30.82    8.97
  -9   1   6   36.05    9.34
   9   1   6   25.44    8.55
  -9   1  -6   21.96    6.06
   9   1  -6   45.92    8.01
   9   1  -6   33.08    7.79
  -1  -3  15   88.77    6.96
  -1   3  15  137.15    9.74
   1  -3 -15   93.92    7.65
   1   3  15   95.43    6.69
  -1   3 -15   99.81    7.50
   1   3 -15  117.97    7.99
   1  -3  15  128.18    9.04
  -1  -3 -15  133.31    7.95
   8   0  -9   13.32    8.04
   8   0  -9    2.40    7.64
   8   0   9    5.55    5.13
  -8   0   9    9.83    5.68
  -8   0  -9    6.61    7.77
  -7  -7   6   27.10    6.03
   7   7  -6   22.76    8.44
  -7   7  -6   33.56    9.19
  -7   7   6   34.51    8.22
  -7  -7   6   23.54    7.67
   7   7   6   33.70    7.01
   7  -7   6   17.77    8.34
   7  -7  -6   24.86    6.17
  -7  -7  -6   28.76    7.92
  -4   2 -14   25.22    6.68
  -4   2 -14   32.35    6.24
   4   2 -14   40.44    8.36
   4  -2 -14   31.55    6.62
  -4  -2  14   36.95    7.62
  -4   2  14   30.18    8.81
  -4  -2 -14   32.21    6.25
   4  -2  14   36.17    6.88
  -4  -2 -14   32.05    8.31
   4   2  14   28.08    5.73
  -2  10   8   17.98    6.30
   2  10  -8    3.00    7.47
   2 -10   8   20.99    7.50
  -2  10  -8   11.33    5.58
  -2 -10  -8   11.35    5.88
  -2 -10   8    1.56    6.60
   2  10   8    5.96    5.64
   2 -10   8   12.28    8.96
   2 -10  -8    3.66    4.34
  -2  10   8   11.71    6.05
  -2 -10   8    5.25    5.22
   1 -11   6   32.46    7.47
  -1 -11  -6   25.67    7.75
   1 -11  -6   18.04    6.50
   1  11  -6   35.59    6.09
   1 -11   6   25.93    5.47
  -1 -11   6   28.09    5.53
  -1  11  -6   23.89    5.77
   1  11   6   31.26    8.30
  -1  11   6   34.37    6.97
   3  11  -4   79.46    6.91
   3 -11  -4   73.60    7.58
  -3  11   4   91.19    6.71
   3 -11   4   84.93    9.23
   3 -11   4   84.66    7.33
  -3  11  -4   70.22    6.72
   3  11   4   74.65    7.88
  -3 -11  -4   96.85    6.88
  -3 -11   4   69.26    6.67
   0  12   0    7.56    4.98
   0 -12   0   -7.38    7.30
   6   9  -4   92.31    8.89
   6  -9  -4   88.03    7.91
  -6   9   4   94.46    8.46
  -6  -9   4   73.56    8.88
  -6  -9  -4   87.15    8.40
   6   9   4   85.48   10.53
   6  -9   4   92.98    7.77
  -6   9  -4   83.08    7.38
  -8  -1   9   21.66   11.42
  -8   1   9   14.14    6.05
   8  -1  -9   16.12    5.06
   8   1  -9   17.79    6.58
   8   1   9   30.38    8.26
  -8   1  -9   28.96    8.05
  -8  -1   9   17.10    5.98
  -8  -1  -9   15.89    8.78
   8  -1   9    7.43    6.39
   8  -1  -9   26.08    8.00
  -4   7 -11   40.44    9.67
  -4   7 -11   26.95    8.13
   4   7 -11   26.95    6.95
  -4  -7 -11   27.28    5.68
   4  -7 -11   32.56    6.90
  -4   7  11   25.41    5.00
  -4   7  11   26.00    8.78
   4  -7  11   30.59    6.72
  -4  -7  11   28.34    7.47
   4   7  11   34.38    7.05
   7   0  11   -3.75    5.18
   7   0 -11    3.47    5.86
  -7   0 -11   -0.27    4.17
  -7   0  11    1.63    5.75
  -7   0 -11   -1.89    5.40
  -8   7   0    4.62    6.69
   8  -7   0    3.41    7.02
   8   7   0   10.43    8.15
  -8  -7   0    4.67    7.30
  -9   3   5  276.94    9.61
  -9  -3   5  283.57   10.51
  -9   3  -5  271.66    9.97
   9  -3   5  291.16   10.88
   9   3  -5  305.94   11.21
  -9  -3  -5  279.99    9.84
   9   3  -5  294.05   12.12
   9  -3  -5  286.70   10.75
   9   3   5  279.17    9.90
   0 -12   1   43.97    8.87
   0  12   1   32.89    5.83
   0 -12  -1   38.85    8.66
   0  12  -1   31.43    6.66
  -5   6 -11    4.01    8.50
  -5  -6 -11   -0.33    4.81
  -5  -6  11    3.74    5.00
  -5   6  11    1.87    7.30
   5  -6 -11    1.65    5.92
   5   6 -11    7.78    9.26
   5  -6  11    3.72    5.06
   5   6  11   -0.47    6.61
   5   6  11   -0.13    5.54
   4   6 -12  133.53    8.70
  -4  -6 -12  144.08    9.01
   4   6  12  132.24    8.68
  -4  -6  12  126.60    8.62
   4  -6  12  131.62    7.49
  -4   6 -12  137.66    8.10
  -4  -6 -12  114.18    7.47
  -4   6 -12  130.19    8.77
   4  -6 -12  128.48    9.35
  -4   6  12  120.91    7.67
  -4  11   0   17.35    6.80
   4 -11   0   18.03    5.34
  -4 -11   0   25.32    7.11
   4  11   0   32.13    8.97
   4 -11   0   22.22    8.25
   3   4 -14    8.90    7.15
   3  -4  14   19.46    6.21
   3  -4 -14    9.22    7.57
  -3  -4 -14   17.27    6.32
  -3  -4  14   14.28    7.45
  -3   4  14    8.47    6.60
  -3   4 -14   12.92    7.97
   3   4  14   11.13    6.69
   8   7   1   52.68    6.00
   8  -7   1   51.89    8.87
   8  -7  -1   65.19    7.07
  -8  -7   1   60.34    8.90
  -8  -7  -1   50.44    9.07
   8   7  -1   58.12    8.82
  -8   7   1   64.75    8.96
  -8   7  -1   66.98    9.05
   4 -10  -6   48.46    6.63
   4 -10  -6   48.94    6.70
   4 -10   6   50.41    8.19
  -4  10   6   55.54    7.71
   4  10   6   44.41    6.66
   4  10  -6   47.34    6.35
  -4  10  -6   35.10    6.29
  -4  10  -6   48.55   10.56
  -4 -10  -6   57.80    7.93
  -4 -10   6   44.53    9.14
  -5  -7 -10   17.59    8.66
   5   7 -10   11.04    7.08
  -5  -7  10   22.39    6.08
   5  -7  10   15.11    7.07
   5   7  10   24.63    5.59
   5  -7 -10   12.92    5.93
  -5   7  10    7.89    5.58
  -5   7 -10   23.51    7.51
  -5  -7  10   19.64    5.71
  -5   7  10   12.74    8.78
   7  -1 -11  184.38    9.35
  -7  -1  11  182.88   10.93
   7   1 -11  206.64   11.00
  -7   1 -11  178.70    9.75
  -7  -1 -11  202.91    9.75
   7  -1  11  191.44    8.42
  -7   1  11  182.80   10.40
   7   1  11  175.56    7.79
   4  11   1  158.51    8.42
   4 -11  -1  146.02    8.98
   4  11  -1  177.03    8.03
  -4 -11   1  173.46   10.60
  -4  11   1  146.06    7.04
  -4 -11  -1  170.35    9.75
   4 -11   1  169.94    9.96
   4 -11   1  170.16    9.12
   4 -11  -1  147.63    7.30
  -1 -12   0  118.71    7.61
   1 -12   0  107.62    7.72
  -1  12   0  115.27    7.86
   1  12   0  127.36    9.71
  -9  -5   0   41.48    6.46
   9   5   0   26.62    5.39
   9  -5   0   14.59    8.11
   9   5   0   22.54    4.99
  -9   5   0   30.07    8.28
  -7   5   9   32.14    7.22
   7  -5  -9   17.51    5.22
  -7  -5   9   16.32    6.36
  -7  -5   9   11.48    5.30
  -7  -5  -9   27.60    5.60
  -7   5  -9   16.92    7.89
   7   5   9   12.45    8.19
   7   5  -9   30.06    8.13
   7  -5  -9   21.59    8.14
   7  -5   9   23.27    5.53
   7   5   9    9.36    5.06
  -5  -3 -13   11.30    4.90
   5  -3  13   16.24    7.01
   5   3  13    3.75    5.57
  -5   3  13    6.13    9.33
  -5  -3 -13   10.91    7.78
  -5  -3  13    3.68    9.89
  -5   3 -13    7.04    5.13
  -5   3 -13    8.31    6.11
   5  -3 -13   17.78    6.87
   5   3 -13   13.31    8.23
   2   9 -10   17.76    7.67
  -2  -9  10   33.16    5.50
  -2   9  10   20.14    6.43
  -2   9 -10   25.49    7.71
   2  -9 -10   27.92    6.54
  -2   9 -10   23.55    6.46
   2  -9 -10   25.06    4.86
  -2  -9  10   18.25    5.63
  -2  -9 -10   19.96    5.18
   2   9  10   30.98    7.69
   2  -9  10   22.55    5.85
  -9  -2   6   12.08    6.81
   9   2  -6    2.22    7.31
   9  -2  -6   10.15    8.14
   9   2   6    6.17    6.06
   9  -2   6    9.98    7.07
  -9   2  -6    2.11    7.10
  -9   2   6    4.00    7.17
  -9  -2  -6    7.09    8.73
   9   2  -6   14.18    6.45
   1  12   1   69.26    7.15
   1  12  -1   76.82    8.83
  -1 -12  -1   71.31    8.04
  -1 -12   1   58.56    6.40
  -1  12   1   67.38    8.67
   1 -12   1   70.17    7.42
   1 -12  -1   55.03    7.77
  -1  12  -1   67.47    8.41
  -3   0 -15   69.06    6.69
   3   0  15   57.11    7.53
   3   0 -15   76.85    9.83
  -3   0  15   71.94    9.06
   8   6  -5   41.31    9.61
  -8  -6  -5   27.05    8.63
  -8   6   5   37.89   10.70
  -8   6  -5   39.56    7.05
  -8  -6   5   33.89    7.82
   8  -6   5   20.76    5.92
   8  -6  -5   34.75    8.28
  -8  -6   5   27.81    7.62
   8   6   5   47.51    8.41
  -9  -4   4   -0.65    8.52
  -9  -4  -4    8.38    7.03
   9   4  -4    1.50    7.75
   9  -4  -4    7.66    6.96
   9   4   4    3.97    5.93
  -9   4  -4   -0.90    8.23
   9   4   4    5.59    6.74
   9   4  -4   14.73    5.74
   9  -4   4    6.99    7.70
  -9   4   4   12.30    8.43
  -9   5   1  160.15   10.01
   9   5  -1  148.90    8.75
  -9   5  -1  173.50   10.11
   9   5   1  167.45    8.44
   9   5   1  157.56    8.81
   9  -5  -1  173.76    8.57
  -9  -5   1  165.56    9.03
  -9  -5  -1  161.43   10.23
   9   5  -1  153.85    7.81
   9  -5   1  158.98    8.36
   0  12  -2    5.99    6.72
   0  12   2    6.32    6.67
   0 -12  -2    4.22    8.55
   0 -12   2    5.45    5.60
   7  -8  -4   37.62    6.10
  -7   8  -4   31.99    8.57
  -7  -8  -4   27.36    6.07
   7   8   4   38.99    6.50
   7   8  -4   32.85    7.28
  -7   8   4   44.02    6.41
   7  -8   4   31.56    9.19
  -7  -8   4   37.94    7.03
   2   5  14   53.97    5.96
  -2  -5 -14   64.58    6.44
   2  -5 -14   64.44    6.51
   2   5 -14   61.39    8.70
  -2   5 -14   57.80    8.83
  -2   5  14   59.09    7.93
   2  -5  14   51.58    8.26
  -2  -5  14   54.89    6.72
  -6   8   7   86.20    8.18
  -6   8  -7   92.36   10.93
   6  -8  -7   78.51    8.30
   6   8   7   73.38    8.22
   6   8  -7   80.60    7.29
   6  -8  -7   66.55    6.93
   6  -8   7   95.60    9.28
  -6  -8   7   54.82    6.47
  -6  -8  -7   84.42    6.96
  -6  -8   7   58.18    8.40
   5 -10  -4  145.67    9.30
   5 -10   4  146.55    7.92
   5  10  -4  142.96   10.35
  -5  10  -4  135.56    7.64
  -5 -10  -4  135.85    8.00
  -5 -10   4  135.90    8.82
   5 -10  -4  148.87    8.81
  -5  10   4  121.99    8.08
   5  10   4  144.08    7.91
   8  -7  -2  126.08    7.66
  -8   7  -2  150.98    8.80
  -8   7   2  117.78   10.85
  -8  -7   2  133.62   10.15
   8   7   2  122.98    6.98
   8   7  -2  123.38    9.34
  -8  -7  -2  122.88    7.97
   8  -7   2  111.29    7.30
   7  -6   8   42.92    5.91
  -7  -6  -8   62.73   10.20
   7  -6  -8   42.58    8.07
   7  -6  -8   38.42    7.33
   7   6  -8   60.35    8.82
   7   6   8   46.39    6.64
  -7   6   8   44.20    7.63
  -7   6  -8   45.24    7.45
  -7  -6   8   40.52    6.37
  -7  -6   8   33.81    5.37
  -4   8 -10   61.25    8.48
   4   8 -10   41.61    9.24
  -4  -8 -10   53.18    8.35
  -4   8  10   40.95    8.42
   4   8  10   48.40    7.10
   4  -8 -10   49.01    7.45
  -4  -8  10   41.96    6.69
   4  -8  10   46.18    5.68
   4  -8 -10   46.99    7.43
  -4  -8  10   48.56    6.07
  -4   8 -10   46.91    6.88
   3   1 -15  142.47    8.47
  -3  -1  15  111.42   10.14
   3   1  15  100.83    7.48
   3  -1 -15  115.90    8.67
   3  -1  15  148.49    7.98
  -3   1  15  135.50    8.61
  -3   1 -15   89.50    7.93
  -3  -1 -15  123.18    7.75
  -5  -9   7   36.62    6.53
  -5  -9  -7   29.67    9.02
  -5   9  -7   35.78    8.68
   5   9  -7   25.85    9.25
  -5   9   7   33.47    5.95
   5  -9  -7   30.26    8.18
   5   9   7   33.87    6.22
   5  -9   7   38.97    9.02
   8   2  -9   38.19    7.17
   8  -2  -9   38.14    5.37
   8  -2   9   25.66    5.65
  -8  -2   9   30.40    6.40
  -8  -2   9   35.27    7.10
  -8   2  -9   31.81    8.15
  -8   2   9   22.93    5.15
  -8  -2  -9   26.74    6.71
   8   2   9   34.07    8.54
   8  -2  -9   33.15    6.21
   5  -5 -12   16.23    6.82
  -5   5 -12    7.87    5.79
   5  -5  12    6.75    7.65
   5   5 -12    9.92    6.32
  -5   5 -12   15.72    5.54
  -5  -5 -12   12.64    5.20
  -5  -5  12   12.68    7.37
  -5   5  12   31.29    9.21
   5   5  12   17.62    4.67
  -5  -5 -12    9.90    7.07
   4 -11  -2   30.10    7.04
   4 -11  -2   26.03    7.24
  -4 -11  -2   25.22    8.93
   4 -11   2   27.93    7.42
   4 -11   2   38.00    7.04
   4  11   2   36.67    9.03
  -4  11   2   21.79    5.61
   4  11  -2   29.14    7.65
  -4  11  -2   19.38    5.47
  -4 -11   2   25.64    5.64
  -3   7 -12   34.15    7.18
   3  -7  12   38.87    7.99
  -3  -7  12   42.46    7.04
  -3   7  12   32.49    8.79
  -3  -7 -12   36.78    6.39
  -3   7 -12   48.64    7.36
   3   7  12   30.51    6.54
   3   7 -12   35.87    7.14
   3  -7 -12   51.28    6.29
  -3  -7 -12   36.70    8.11
  -6   3 -12   69.52    9.35
  -6  -3 -12   54.78    7.46
  -6   3  12   53.86    8.40
  -6  -3  12   44.47    8.26
   6   3  12   62.19    7.90
   6  -3 -12   67.88    7.01
   6   3 -12   53.37    7.95
   6  -3  12   58.04    6.63
  -6  -3 -12   55.64    7.96
   2   3 -15   31.34    6.89
   2   3  15   13.33    5.39
   2  -3 -15   16.96    7.30
  -2   3 -15   19.69    7.16
  -2  -3 -15   29.94    8.18
  -2   3  15   16.68    8.08
  -2  -3  15   25.81    5.92
   2  -3  15   21.08    8.23
   0  10  -9   63.68    9.35
   0 -10   9   69.44    5.90
   0  10   9   53.36    7.69
   0 -10  -9   60.25    6.73
   0 -10   9   56.49    8.46
   1 -12  -2   24.11    7.46
   1 -12   2   26.44    7.03
  -1  12   2   28.09    7.47
  -1  12  -2   30.09    8.60
   1  12  -2   19.61    7.94
  -1 -12  -2   28.16    7.90
  -1 -12   2   29.95    8.42
   1  12   2   26.58    7.44
   7  -4  10   33.64    5.59
   7  -4 -10   30.85    6.40
   7  -4 -10   41.79    6.35
  -7   4  10   27.81    4.93
   7   4 -10   38.17    6.36
  -7   4 -10   44.06    7.58
   7   4  10   42.73    6.39
  -7  -4 -10   39.97    6.40
  -7  -4  10   33.83    8.43
   7   4  10   37.04    6.71
   9   5   2   65.73    7.64
  -9   5   2   61.34    9.11
   9   5  -2   68.50    7.26
   9   5  -2   69.38    6.91
   9   5   2   51.85    7.81
   9  -5   2   84.00    9.59
   9  -5  -2   49.51    6.83
  -9  -5  -2   64.51    6.66
  -9   5  -2   56.66    7.30
  -9  -5   2   52.13    6.91
  -2  11  -6    8.89    5.93
   2 -11  -6    1.19    6.84
  -2 -11  -6    7.50    7.04
  -2  11   6    4.34    7.35
   2  11  -6    8.26    7.06
   2  11   6    7.84    8.65
   2 -11   6    1.89    6.38
   2 -11   6    8.44    7.83
  -2 -11   6    1.43    8.04
   7   2  11   18.74    7.76
   7   2 -11   24.10    6.85
   7  -2  11   14.24    7.58
  -7   2  11   21.60    9.63
  -7  -2 -11   18.35    8.35
  -7   2 -11   21.93    8.42
  -7  -2  11   19.67    7.67
   7   2  11   26.84    9.13
   7  -2 -11   30.08    6.75
   4   3 -14  107.67    8.38
  -4   3 -14  129.69    7.69
   4   3  14  121.99    7.87
   4  -3 -14  123.58    8.64
  -4   3 -14  125.16    8.37
  -4  -3 -14  122.34    8.48
  -4   3  14  100.62    9.45
  -4  -3 -14  103.31    8.06
   4  -3  14  116.24    7.35
  -4  -3  14  122.82    8.11
  -4   5 -13   14.28    5.97
   4   5  13   16.20    6.04
   4   5 -13   24.73    7.63
   4  -5  13   18.00    6.19
  -4  -5  13   18.90    7.23
  -4  -5 -13   23.09    6.54
  -4   5 -13   10.50    6.90
  -4  -5 -13   22.19    5.70
   4  -5 -13   12.40    5.98
  -4   5  13   19.53    8.79
  -6   6  10  113.56    7.92
  -6   6 -10  134.49    8.51
   6  -6  10  130.80    8.22
  -6  -6  10  117.58    8.10
   6   6  10  108.91    7.59
  -6  -6 -10  113.44    9.73
   6  -6 -10  129.12    8.07
   6   6  10  140.10    8.18
   6  -6 -10  127.44    8.79
   6   6 -10  118.48    8.15
   0   7  13   -1.44    6.36
   0  -7 -13    5.83    8.88
   0  -7  13    2.42    7.84
   0   7 -13   -6.49    6.53
   0  -4 -15    0.24    7.01
   0   4  15   -0.52    5.49
   0  -4  15   -1.14    7.56
   0   4 -15   -4.89    6.41
  -3   8 -11   10.89    7.27
   3  -8 -11   10.91    7.08
  -3   8 -11    4.13    6.41
   3   8  11   16.03    5.58
   3  -8 -11    9.12    4.78
  -3  -8  11    4.18    6.49
   3  -8  11    4.74    6.96
  -3   8  11    5.51    6.81
  -3  -8  11   10.53    5.75
  -3  -8 -11   14.55    7.78
   3   8 -11   13.72    7.95
   0  -8  12   30.23    7.88
   0   8  12   30.57    5.57
   0  -8 -12   31.50    6.66
   0  -8 -12   40.77    6.60
   0   8 -12   36.98    6.72
  -5  -8   9   27.66    6.34
  -5  -8  -9   49.85    7.19
   5   8   9   45.34    8.48
   5  -8  -9   40.75    7.46
   5  -8   9   40.20    6.29
   5   8  -9   49.58    9.02
   5  -8  -9   39.57    6.46
  -5   8   9   43.99    7.17
  -5   8  -9   24.90    7.28
  -5  -8   9   33.52    6.50
   3   6 -13  114.75    8.53
   3   6  13  142.69    7.83
  -3  -6  13  168.32   10.49
  -3   6  13  108.63    7.75
  -3  -6 -13  124.31    7.73
   3  -6 -13  152.55   10.94
  -3  -6 -13  119.49    7.99
  -3   6 -13  155.18    8.79
   3  -6  13  120.87    7.11
  -3   6 -13  168.10    8.89
  10   0   0   36.32    8.10
 -10   0   0   36.16    6.08
   8   4  -8    9.77    7.80
  -8  -4  -8    5.38    6.74
  -8  -4   8    2.36    7.54
   8  -4   8    7.98    6.99
   8   4   8    6.10    5.76
   8  -4  -8    7.65    7.28
  -8  -4   8    6.82    4.39
   8   4   8    8.40    6.02
   8  -4  -8    2.92    5.95
  -8   4   8    3.43    5.70
  -8   4  -8    5.09   10.09
   3 -11  -5    6.83    5.47
  -3  11  -5    7.40    4.56
   3 -11   5   -4.42    5.64
   3 -11   5    4.52    6.17
  -3  11   5    2.04    5.21
  -3 -11   5    1.15    5.61
  -3 -11  -5    1.44    6.14
   3  11  -5    7.09    6.57
   3  11   5    1.36    8.11
   1 -10  -9   44.94    7.60
  -1  10  -9   48.48    9.37
   1  10   9   45.98    8.30
  -1 -10   9   49.37    7.43
   1  10  -9   56.69    6.84
  -1 -10  -9   50.86    7.60
  -1  10   9   46.48    9.12
  -1 -10   9   41.29    7.28
   1 -10   9   46.95    8.17
   1 -10   9   45.08    5.64
   8   5  -7   28.10   10.11
   8   5   7   16.82    4.68
  -8   5  -7   13.19    6.61
  -8  -5  -7   24.01    8.76
   8  -5  -7   16.12    8.00
  -8   5   7   16.57    7.28
  -8  -5   7    9.24    6.73
  -8  -5   7   13.91    6.94
   8  -5   7   18.79    8.87
   8   5   7    8.41    7.15
   0  12  -3   70.82    7.90
   0 -12  -3   82.39    6.64
   0 -12   3   76.25    8.00
   0  12   3   86.47    8.74
  -6   9  -5   87.61    8.44
  -6  -9   5   75.65    9.17
  -6   9   5   74.36    8.22
  -6  -9  -5   74.51    7.64
   6  -9   5   74.10    9.10
  -6   9   5   59.49    5.99
   6   9  -5   74.13    8.74
   6   9   5   92.27    9.78
   6  -9  -5   76.99    6.82
   9   0  -7   63.12    7.52
   9   0   7   61.77    8.44
  -9   0   7   70.59    7.06
  -9   0  -7   68.75    9.07
   9   0  -7   56.04    8.26
  10   0   1    4.92    7.12
 -10   0   1   -2.92    8.74
 -10   0  -1    5.07    6.66
  10   0  -1    8.96    6.03
  -8  -7   3    3.98    6.15
   8  -7   3   17.64    8.26
  -8   7  -3   -2.57    7.39
   8  -7  -3   -1.20    6.25
   8   7  -3   -0.74    6.65
  -8   7   3    4.74    8.34
  -8  -7  -3   -1.96    8.07
   8   7   3   -0.89    6.68
   0 -11   7   -1.75    6.51
   0  11  -7   -3.63    5.79
   0 -11  -7   -4.01    7.04
   0  11   7    1.24    5.26
  -2  12   0    2.92    5.62
  -2 -12   0    4.07    6.63
   2 -12   0   11.02    6.60
   2  12   0    8.11    7.24
   6  -5 -11   53.58    8.17
  -6   5 -11   46.14    8.53
   6   5  11   46.05    6.27
   6   5  11   53.93    6.00
  -6  -5 -11   68.93    8.36
  -6  -5  11   38.99    6.67
   6  -5  11   62.45    7.38
   6   5 -11   74.65    7.19
  -6   5  11   56.52    6.50
  10   1   0   18.35    6.67
  10  -1   0   17.66    6.44
 -10   1   0   22.12    6.83
 -10  -1   0   26.57    6.36
  -3   2 -15   84.14    9.76
  -3   2  15   95.29   10.67
   3  -2  15   81.49    8.62
  -3  -2  15   80.05    7.75
   3  -2 -15   88.79    9.41
   3   2 -15   95.23    9.21
  -3  -2 -15   75.50    7.71
   3   2  15   81.16    6.75
   1   7  13   20.92    5.92
  -1  -7  13   23.59    7.74
   1   7 -13   19.55    7.34
   1  -7  13   18.42    5.77
  -1   7 -13   27.79    9.60
  -1   7  13    9.82    7.23
  -1  -7 -13   24.98    6.47
  -1  -7 -13   17.49    6.53
   1  -7 -13   24.08    5.76
  -4  11   3   17.70    5.65
   4  11  -3   15.89    8.31
   4 -11   3   12.72    4.44
   4 -11   3    7.09    6.82
   4 -11  -3   21.98    6.05
  -4 -11   3   15.60    9.36
  -4  11  -3   18.36    4.95
   4 -11  -3   18.56    7.53
   4  11   3   24.76    7.96
  -4 -11  -3   19.93    6.47
   1   4 -15   80.31    8.02
  -1  -4 -15   79.36    7.78
   1  -4  15   81.19    6.91
  -1  -4  15   60.33    8.20
  -1   4 -15   70.66    6.73
  -1   4  15   73.23    6.70
   1  -4 -15   54.46    7.57
   1   4  15   63.95    8.41
  -1  -8  12   26.37    5.25
  -1   8  12   26.22    6.38
   1  -8 -12   35.83    8.47
  -1   8 -12   25.25    7.75
  -1  -8 -12   27.51    6.66
   1   8 -12   35.00    7.29
   1  -8  12   35.45    6.86
   1   8  12   24.02    6.38
   1  -8 -12   23.36    5.75
  -1  -8 -12   37.58    8.32
  -1   8 -12   26.54    7.03
  -1  -8  12   22.53    5.66
   6  -7  -9    3.02    6.30
   6  -7   9    9.22    6.62
   6  -7  -9    7.42    6.00
   6   7   9    2.61    5.95
  -6   7   9    1.22    4.96
   6   7  -9    4.67    6.72
  -6   7  -9    3.42    8.80
  -6  -7  -9    7.04    7.49
  -6  -7   9    6.77    5.94
  -6  -7   9    7.34    6.20
  -2  12   1   10.04    7.13
   2 -12  -1    4.13    6.29
   2  12  -1    8.70    6.95
   2  12   1    3.50    5.66
  -2  12  -1    1.86    4.75
   2 -12   1    8.36    6.01
  -2 -12   1    2.30    6.29
  -2 -12  -1    7.36    7.05
   9   1  -7   61.09    9.32
  -9   1  -7   65.63    7.41
   9   1  -7   58.90    6.18
   9  -1  -7   48.79    7.01
  -9   1   7   50.62    7.33
  -9  -1  -7   44.68    9.84
  -9  -1   7   65.18    6.74
   9  -1   7   69.18    7.33
   9   1   7   60.89    8.39
   9  -1  -7   63.64    9.71
  10   1  -1    1.27    5.77
  10   1   1   -5.42    7.73
 -10  -1  -1    4.64    6.22
 -10  -1   1   -5.40    8.69
  10  -1   1  -13.89    8.00
  10  -1  -1    2.58    7.30
 -10   1   1   -6.27    8.77
 -10   1  -1    3.85    6.29
   1  12  -3   49.40    8.13
  -1  12   3   58.28    6.60
   1 -12   3   55.36    7.04
  -1 -12   3   63.07    6.10
   1 -12  -3   46.14    6.36
  -1  12  -3   55.12    8.15
  -1 -12  -3   62.38    8.60
   1  12   3   51.72    6.55
   7  -7  -7   54.59    7.28
  -7  -7   7   42.17    6.20
   7   7   7   43.13    6.89
  -7   7  -7   50.32    8.67
   7  -7   7   43.05    6.11
   7   7  -7   58.36   10.93
  -7   7   7   54.88    8.01
  -7  -7  -7   41.37    6.12
  -7  -7   7   39.49    6.77
   0   0 -16  150.98   10.64
   0   0  16  141.03   10.59
   9  -3  -6    0.09    6.99
   9   3  -6    0.47    6.17
  -9   3  -6    6.08    6.00
  -9   3   6    5.75    5.85
   9  -3   6  -10.57    8.23
  -9  -3  -6    4.76    9.35
  -9  -3   6    3.73    6.14
   9   3   6    0.74    6.94
   9   3  -6    3.54    8.87
   9   5  -3   41.90    8.82
  -9  -5   3   26.59    7.49
   9   5   3   29.62    6.49
  -9   5  -3   30.34    7.15
  -9  -5  -3   29.88    7.08
   9   5  -3   36.75    5.54
  -9   5   3   31.25    8.24
   9   5   3   24.69    4.93
   9  -5   3   45.53    8.66
   9  -5  -3   31.87    9.01
  -3  10  -8    9.40    6.43
  -3 -10   8    1.30    6.67
  -3 -10  -8   17.20    7.33
   3  10  -8    3.82    6.77
  -3  10   8    9.78    8.04
   3  10   8    9.29    6.52
   3 -10   8   13.16    6.68
  -3  10  -8   11.71    5.06
   3 -10  -8   10.60    6.71
  -3  10   8    5.32    5.00
  -1  11   7   12.02    7.94
   1  11   7   20.31    8.36
   1 -11   7   11.26    6.01
   1 -11   7    3.71    5.28
  -1 -11  -7    8.91    7.88
  -1  11  -7    5.38    7.90
   1  11  -7   10.05    6.43
  -1 -11   7    4.41    7.90
   1 -11  -7   10.04    6.11
  10   0   2    7.29    6.08
  10   0  -2    4.10    6.20
 -10   0   2    5.32    6.48
 -10   0  -2    7.50    6.55
   9   4   5    8.43    5.25
   9   4   5   11.26    5.78
   9   4  -5    9.46    8.74
  -9   4   5    4.76    7.73
   9   4  -5   13.59    7.15
  -9  -4   5    9.70    6.28
   9  -4  -5   22.77    9.51
   9  -4   5   13.58    8.71
  -9  -4  -5   15.77    6.81
  -9   4  -5   15.88    7.26
   0   6 -14   19.11    8.65
   0  -6  14   15.45    8.56
   0  -6 -14   11.13    8.60
   0   6  14   13.65    5.38
   7   8  -5    8.23   10.48
  -7   8   5    7.83    7.14
  -7   8  -5   17.20    8.90
  -7  -8  -5    8.48    7.15
   7  -8   5    1.95    6.85
   7   8   5    4.96    6.14
   7  -8  -5    1.26    7.62
  -7  -8   5    1.99    7.31
   0   1  16    2.02    6.70
   0   1 -16    4.52    7.49
   0  -1  16    3.79    7.02
   0  -1 -16    5.44    7.21
  -5 -10  -5   40.75    7.52
  -5 -10   5   42.20    8.87
   5 -10  -5   37.45    7.87
   5  10  -5   37.69    8.32
   5 -10  -5   41.20    8.41
   5  10   5   40.98    7.18
  -5  10  -5   51.59    8.11
   5 -10   5   45.90    7.53
  -5  10   5   41.09    5.41
  -8  -3  -9    4.92    6.62
   8  -3  -9    4.44    7.31
   8  -3   9    2.43    7.31
   8   3  -9    0.95    7.96
   8   3   9    0.89    6.47
  -8   3  -9    2.83    7.65
  -8   3   9    0.31    4.54
  -8  -3   9    1.97    4.99
   8  -3  -9   -2.18    5.27
   8   3   9    3.19    5.24
  -8  -3   9    5.79    7.87
   2 -12   2   12.84    6.67
  -2  12   2   18.85    7.89
  -2  12  -2   23.56    6.32
   2 -12  -2   13.66    7.06
  -2 -12   2   19.19    8.10
  -2 -12  -2   21.53    7.07
   2  12  -2   16.55    6.54
   2  12   2   16.12    8.43
   0   9 -11  153.72    9.61
   0  -9 -11  147.76    8.66
   0  -9  11  130.52    8.08
   0  -9  11  145.20    9.25
   0  -9 -11  164.99    7.92
  10   1  -2  167.18    8.41
 -10  -1  -2  169.44    9.76
  10   1   2  153.49    8.11
 -10  -1   2  188.73    8.97
 -10   1   2  157.73    8.21
  10  -1   2  199.63    9.14
 -10   1  -2  188.82   10.23
  10  -1  -2  176.20    9.74
  -1   0  16   15.99    8.17
  -1   0 -16    2.04    8.17
   1   0  16    4.66    7.54
   1   0 -16   11.36    7.57
  -4   9  -9    5.57    5.93
  -4  -9   9    2.80    4.99
   4   9   9   17.95    8.61
  -4  -9  -9    3.25    7.73
   4  -9   9    8.04    6.33
   4  -9  -9    0.31    6.44
  -4   9  -9    8.03    9.49
  -4   9   9    8.69    6.68
   4  -9  -9    9.37    5.78
  -4  -9   9    7.62    4.82
   4   9  -9    9.57    8.69
  -8   6   6  102.05    8.51
  -8  -6   6  103.31    7.25
   8   6   6   98.66    7.98
   8   6  -6   94.66    8.23
   8  -6  -6  104.41    9.55
   8  -6   6  107.14    9.30
  -8  -6  -6   91.83    7.24
  -8   6  -6  112.79    9.48
  -8  -6   6   84.66    8.97
  -4  10   7   52.53    7.62
  -4 -10  -7   64.51    7.61
   4  10   7   39.17    7.93
   4 -10   7   56.56    7.36
  -4 -10   7   50.85    7.17
   4 -10  -7   53.42    6.40
   4  10  -7   48.88    7.27
   4 -10  -7   49.47    7.29
  -4  10  -7   45.64    8.41
  -5   0 -14    2.15    5.60
  -5   0 -14    1.17    5.38
   5   0 -14   -6.59    8.26
  -5   0  14   -0.14    7.40
   5   0  14    0.44    7.38
   5  -4 -13   95.70    8.91
  -5  -4 -13  127.08    8.54
  -5   4  13  108.06    9.03
  -5  -4  13   90.58    7.42
  -5  -4 -13  121.39    7.65
  -5   4 -13  108.10    8.11
   5   4  13   99.98    7.97
  -5   4 -13   92.20    7.35
   5   4 -13  121.02    8.07
   5  -4  13  102.11    7.83
   1   6 -14   63.95    7.57
  -1   6 -14   79.45   10.11
   1   6  14   67.68    7.83
   1  -6 -14   75.12    7.53
  -1  -6 -14   73.94    7.48
  -1   6  14   66.32    8.14
  -1  -6  14   62.62    7.78
   1  -6  14   57.45    7.35
  10   2   0  206.28   11.95
  10  -2   0  176.71    8.55
 -10   2   0  195.39   10.10
 -10  -2   0  201.21    8.79
   6   0  13    7.48    5.54
   6   0 -13   -2.14    7.49
  -6   0 -13   -2.06    5.45
  -6   0  13    3.66    7.02
  -6   0 -13    5.49    5.42
  -3  -9 -10   -3.18    7.57
  -3   9 -10   11.69    6.08
   3  -9 -10   10.42    5.99
   3   9 -10    5.76    7.42
   3   9  10    9.18    7.91
  -3  -9  10   10.07    6.69
  -3   9 -10   15.16    6.63
  -3   9  10    7.62    5.83
   3  -9 -10    2.51    5.97
   3  -9  10    4.39    7.35
  -3  -9  10    2.88    5.02
   7  -3 -11   97.16    8.96
  -7   3  11  105.59   11.04
  -7  -3  11  102.96    7.55
  -7  -3 -11  114.26    8.19
  -7   3 -11  108.35    9.46
   7  -3  11  100.15    7.83
   7   3  11  101.89    7.40
   7   3 -11  114.27    8.07
   7   3  11  104.44    7.76
   0 -12   4    3.25    5.47
   0 -12  -4   -9.57    7.11
   0  12  -4   -2.20    5.37
   0  12   4    2.79    7.47
  -1   1 -16   12.89    8.03
  -1   1  16   17.24    6.91
  -1  -1  16   10.49    6.35
   1   1  16   11.04    5.61
   1  -1  16   10.81    8.98
  -1  -1 -16    9.73    5.84
   1   1 -16   16.03    6.98
   1  -1 -16    7.52    7.58
   9  -2  -7   96.88    9.04
   9   2  -7   75.96    7.21
  -9   2  -7   99.55   10.05
  -9   2   7   59.65    7.54
  -9  -2  -7   72.55    9.13
  -9  -2   7  113.40    8.53
   9   2  -7   71.19    7.19
   9   2   7   96.74    7.31
   9  -2   7   75.32    6.27
 -10   2  -1   20.43    9.05
  10  -2   1   20.38    8.00
 -10  -2  -1   21.76    8.80
  10   2   1   18.85    8.85
 -10  -2   1   19.13    8.15
 -10   2   1   17.60    6.79
  10   2  -1    9.63    9.53
  10  -2  -1   11.46    9.15
   6  10   0    4.97    5.77
  -6  10   0    4.69    8.62
  -6 -10   0   12.53    6.95
   6 -10   0   12.61    5.42
  -2  10   9   43.39    6.04
   2 -10   9   42.35    6.41
  -2  10  -9   24.21    8.77
  -2 -10  -9   28.72    8.52
   2 -10  -9   33.32    8.06
   2 -10   9   33.97    8.38
  -2 -10   9   24.63    7.25
   2  10   9   28.91    6.85
  -2  10   9   37.51    5.96
   2  10  -9   30.95    7.95
  -2 -10   9   26.55    5.13
  -8   7  -4   52.35    8.16
  -8  -7   4   50.35    9.28
   8   7   4   56.94    7.70
   8  -7   4   67.70    8.23
   8  -7  -4   48.83    7.47
   8   7  -4   43.68    7.01
  -8   7   4   77.27    8.74
  -8  -7  -4   60.10   10.81
  -1   9  11   67.29    6.15
   1   9 -11   82.67    9.60
  -1  -9  11   57.09    6.19
   1  -9 -11   73.57    8.32
   1  -9  11   72.75    7.94
  -1   9 -11   62.47   10.07
   1   9  11   71.67    6.77
  -1  -9  11   63.91    6.52
   1  -9 -11   65.23    6.19
  -1  -9 -11   80.97    7.76
  -5  -1 -14   -4.57    7.11
  -5  -1 -14   -4.05    4.37
  -5  -1  14    1.30    7.86
  -5   1 -14    4.00    5.31
   5  -1 -14  -11.36    9.48
  -5   1 -14    5.67    7.41
   5   1 -14   -1.64    5.89
   5   1  14    2.10    5.62
  -5   1  14    8.06    9.67
   5  -1  14   -2.09    6.89
  -3   5  14    5.39    7.59
  -3  -5 -14    4.32    5.52
  -3  -5 -14   -2.06    5.78
   3   5 -14  -11.70    7.15
  -3   5 -14   -1.45    7.19
   3   5  14    7.78    4.98
   3  -5  14    3.87    5.45
  -3  -5  14   18.38    7.63
   3  -5 -14   10.50    7.84
  -7  -9   0   17.39    6.88
  -7   9   0   26.08    9.09
   7  -9   0   25.02    7.92
   7   9   0   26.18    8.38
   6 -10   1   40.77    7.65
   6 -10  -1   29.43    7.03
  -6 -10   1   32.36    5.77
  -6  10   1   30.10    7.29
   6  10   1   27.96    6.20
   6  10  -1   37.22    8.46
  -6  10  -1   24.52    6.83
  -6 -10  -1   37.51    8.09
   4  11   4   59.28    7.61
  -4 -11   4   48.93    8.01
  -4  11  -4   44.98    7.13
   4 -11  -4   57.83    8.17
   4 -11   4   48.28    8.42
  -4  11   4   48.17    6.51
   4  11  -4   53.29    7.04
   4 -11   4   59.23    7.20
  -4 -11  -4   62.40   10.21
   4 -11  -4   63.56    8.96
  -6   1  13   21.67    9.17
   6  -1  13   30.09    6.55
   6   1  13   25.19    7.63
  -6  -1  13   31.04    8.37
   6  -1 -13   37.19    8.70
  -6   1 -13   26.05    4.97
  -6  -1 -13   26.23    6.88
  -6   1 -13   27.52    7.05
   6   1 -13   22.08    7.49
  -6  -1 -13   30.29    5.72
  -8   0 -10   81.48    7.31
   8   0 -10   85.28    9.43
   8   0  10   68.13    6.63
  -8   0  10   86.00    7.99
  10   0  -3   -0.54    8.12
 -10   0  -3    0.80    7.27
 -10   0   3   -0.59    5.70
  10   0   3   10.07    7.81
   6  -4  12  137.33    9.58
  -6  -4  12  126.90    8.31
   6   4 -12  146.79    9.16
  -6   4 -12  139.93   10.44
   6   4  12  143.18    8.35
   6   4  12  131.57    9.73
   6  -4 -12  143.00   10.06
  -6   4  12  149.38   10.37
  -6  -4 -12  158.18    9.57
  -2   7 -13   28.32    6.22
   2   7 -13   29.46    8.97
  -2  -7  13   28.10    8.04
  -2  -7 -13   28.20    7.04
  -2   7 -13   25.94    6.97
  -2  -7 -13   32.82    7.21
   2  -7 -13   43.06    6.14
   2  -7  13   20.12    7.12
   2   7  13   21.73    6.04
  -2   7  13   30.74    7.20
   7   9   1   33.17    6.69
   7   9  -1   30.96    7.28
  -7  -9  -1   24.37    7.36
  -7  -9   1   32.16    6.51
  -7   9  -1   28.42    9.60
  -7   9   1   31.29    7.88
   7  -9   1   34.60    6.38
   7  -9  -1   38.49    8.49
  -2  -4 -15   13.98    6.69
  -2   4 -15   18.76    7.36
  -2   4  15   21.70    8.65
   2  -4  15   16.09    8.30
   2  -4 -15   10.92    9.14
  -2  -4  15   21.11    7.86
   2   4 -15   22.02    8.75
   2   4  15   11.82    8.33
  -2  -8 -12  100.83    8.76
  -2   8 -12   89.15    8.44
   2  -8 -12   98.72   10.20
  -2  -8  12   88.57    6.89
   2  -8  12  114.13    7.34
   2   8 -12  114.23    9.32
  -2   8  12   99.97    9.09
  -2  -8 -12  109.60    7.51
  -2   8 -12   98.80    7.36
  -1  12   4   70.81    7.56
   1  12  -4   50.92    6.52
  -1 -12  -4   51.94    8.50
  -1 -12   4   49.56    8.52
   1  12   4   61.10    7.89
   1 -12  -4   45.12    8.38
   1 -12   4   50.23    8.17
  -1  12  -4   48.11    6.66
   0  -2  16  178.76    9.78
   0  -2 -16  171.66    8.72
   0   2 -16  195.67   11.27
   0   2  16  159.53    8.56
  -3   3  15   96.77    9.88
  -3  -3 -15   73.46    8.71
   3  -3 -15   85.75    8.04
   3   3  15   69.14    6.62
  -3  -3  15   86.08    8.62
   3   3 -15   73.96   10.20
   3  -3  15   78.45    7.28
  -3   3 -15   84.89    8.75
  -9   5  -4   17.64   11.14
  -9  -5  -4   21.15    8.15
  -9  -5   4   31.67    8.47
   9   5  -4   15.78    5.84
   9  -5  -4   25.66   10.00
   9   5   4   15.27    6.29
  -9   5   4   14.96    6.33
   9   5  -4   23.83    9.57
   9  -5   4   16.66    7.31
   9   5   4   16.76    6.80
  -2  12   3   27.01    8.71
   2 -12  -3   30.86    6.37
   2 -12   3   38.27    8.72
  -2  12  -3   22.91    7.01
  -2 -12  -3   42.86   10.69
   2  12   3   21.26    8.50
  -2 -12   3   32.03    6.00
   2  12  -3   43.51    6.07
  -8   1  10   20.37    6.91
  -8  -1 -10   13.25    6.50
   8  -1 -10    6.17    8.16
   8  -1  10   10.53    7.52
   8   1 -10   10.34    7.56
  -8  -1  10    2.64    6.81
   8   1  10    1.20    6.26
  -8   1 -10    9.05    6.57
  10  -1  -3   24.56    6.10
 -10  -1   3   28.39    6.28
 -10   1   3   25.69    7.86
  10   1   3   34.31    7.66
  10   1  -3   26.32    8.20
  10  -1   3   30.78    9.25
 -10  -1  -3   27.95    7.78
 -10   1  -3   31.97   10.37
  -6   8  -8    8.76    8.53
  -6   8   8    4.34    7.25
   6  -8  -8    9.34    6.99
   6  -8  -8    7.27    6.13
   6  -8   8    9.01    6.84
  -6  -8   8    2.95    4.93
   6   8  -8    9.05    7.99
   6   8   8   11.87    5.87
  -6  -8  -8    2.16    9.18
  -6  -8   8    8.21    6.76
  -4   4 -14   29.24    5.57
  -4  -4 -14   29.38    7.22
   4  -4 -14   30.44    7.89
  -4   4 -14   27.58    6.76
   4   4 -14   35.51    9.08
  -4   4  14   13.51    8.80
   4  -4  14   17.25    8.93
   4   4  14   31.76    6.02
  -4  -4 -14   30.94    6.91
  -4  -4  14   32.30    8.04
 -10  -2   2   25.24    8.31
 -10   2  -2   25.79    7.25
  10   2  -2   19.90    8.28
 -10   2   2   17.68    7.50
  10  -2  -2   20.41    7.18
 -10  -2  -2   22.43    9.65
  10  -2   2   22.49    6.14
  10   2   2   16.48    6.79
  -3  11  -6    9.94    6.53
   3 -11  -6    6.30    5.77
   3 -11   6   -0.21    6.15
   3 -11   6   -3.92    6.21
   3  11  -6   -4.41    6.86
  -3 -11  -6   -1.14    5.87
  -3  11   6    1.72    7.30
  -3 -11   6   -4.68    7.18
   3  11   6    9.41    6.61
  -2  11  -7   78.84    7.38
  -2  11   7   71.82    7.32
   2  11   7   68.52    8.49
   2 -11  -7   80.21    9.14
   2  11  -7   76.25    8.81
   2 -11   7   80.78    6.16
   2 -11   7   64.32    8.18
  -2 -11   7   70.34    7.78
  -2 -11  -7   78.10    7.47
   6   9  -6    1.03    6.44
  -6   9   6   10.17    6.43
   6   9   6   17.35    9.49
   6  -9  -6    0.25    7.40
   6  -9   6   10.67    8.01
  -6   9   6    0.67    6.08
  -6   9  -6    7.65    5.83
  -6  -9   6    4.19    6.17
  -6  -9  -6    5.12    7.92
  -5   9   8  109.75    7.89
   5   9   8  119.22    8.82
  -5   9  -8  103.77    9.83
   5  -9  -8   93.52    6.82
   5   9  -8  110.20    8.45
   5  -9  -8  105.77    8.57
  -5  -9   8   91.89    8.42
  -5  -9  -8  110.93    8.02
   5  -9   8  121.77    7.59
  -6  10   2    7.03    7.96
   6  10   2   18.27    7.61
   6 -10   2   26.55    7.82
  -6 -10  -2   27.94    9.03
   6 -10  -2   19.70    7.96
  -6  10  -2   15.46    7.59
   6  10  -2   10.23    7.59
  -6 -10   2   25.90    8.61
  -7   9   2   56.02    7.24
   7   9   2   63.44    8.26
   7  -9   2   70.35    7.07
   7   9  -2   49.81    7.65
  -7   9  -2   67.10    7.67
  -7  -9  -2   65.57   10.24
   7  -9  -2   56.25    7.17
  -7  -9   2   58.89    8.73
   1  -2 -16   11.16    9.31
  -1  -2  16   10.52    7.03
   1   2  16   18.83    5.99
   1   2 -16   16.27    8.27
  -1   2  16   25.60    7.58
  -1  -2 -16   14.67    6.06
  -1   2 -16   12.84    7.82
   1  -2  16   15.08    8.43
   4   0  15  109.90    7.41
  -4   0  15  125.87   11.75
  -4   0 -15  106.95    7.53
   4   0 -15  123.54    9.53
   9   6   0   77.56    7.11
  -9   6   0   75.74    7.83
   9  -6   0   78.95    8.06
  -9  -6   0   72.94    7.79
   9   6   0   65.03    8.93
  -7  -6   9   47.29    6.76
   7   6  -9   50.77   10.01
   7   6   9   59.91    8.65
   7  -6   9   45.44   10.10
  -7  -6   9   51.33    7.82
   7  -6  -9   53.78    7.63
  -7   6  -9   47.56    6.88
  -7   6   9   51.11    6.38
   7  -6  -9   41.61    6.87
  -7  -6  -9   64.73    8.52
  -5  -2 -14   53.07    8.30
  -5   2 -14   53.28    7.09
   5   2 -14   54.97    7.46
  -5   2  14   45.74    8.07
  -5   2 -14   41.79    5.26
   5  -2  14   59.62    8.34
   5   2  14   48.86    6.64
  -5  -2 -14   55.48    6.13
  -5  -2  14   53.32   10.44
   5  -2 -14   47.30    7.57
   2   0  16  133.04    7.70
   2   0 -16  152.39    9.06
  -2   0 -16  141.62    9.76
  -2   0  16  143.72   10.87
  -7   5 -10    2.34    9.00
   7   5  10    6.91    7.77
  -7   5  10    5.18    7.05
   7   5 -10   -6.96    9.27
   7  -5 -10    5.56    7.31
   7   5  10    2.00    5.49
   7  -5 -10   -0.72    5.80
   7  -5  10   -1.93    5.99
  -7  -5 -10    8.40    7.36
  -7  -5  10    1.07    6.03
  -6   2  13    6.56    7.58
   6  -2  13    5.88    6.34
   6   2  13   20.39    7.39
  -6  -2  13    4.24    7.87
  -6  -2 -13   15.62    6.03
   6  -2 -13   10.50    8.81
  -6   2 -13    5.86    5.01
  -6   2 -13    5.74    7.12
  -6  -2 -13   12.48    7.35
   6   2 -13    9.09   10.46
   9  -6   1  130.31   11.15
   9   6  -1  110.23    7.75
  -9   6   1  128.48    8.64
   9  -6  -1  150.58    9.90
  -9  -6   1  156.98    8.67
  -9  -6  -1  105.54   11.61
   9   6   1  144.77    7.68
  -9   6  -1  149.69   10.38
   9   6  -1  133.68    9.82
   3  12   0   85.96    7.70
   3 -12   0   70.07    7.20
  -3  12   0   76.65    7.03
  -3 -12   0   88.96    8.45
  -4   1 -15   15.04    5.20
  -4  -1  15   15.76   10.36
   4   1  15    9.73    6.77
   4  -1  15    3.97    6.44
  -4   1  15   12.10    7.27
  -4  -1 -15    3.80    7.17
   4   1 -15    3.36    7.46
   4  -1 -15    8.92    9.80
  -2  -6 -14    1.70    7.87
  -2  -6  14   -2.63    7.31
   2  -6  14   -2.74    5.30
   2   6  14   10.05    6.88
  -2   6 -14   -0.40    7.13
   2   6 -14   12.78    9.26
  -2   6  14    2.84    6.98
   2  -6 -14    9.62    6.08
   5   7  11   86.94    7.31
   5  -7 -11   87.31    7.07
   5   7 -11  106.49   10.38
  -5  -7  11   82.26    8.84
  -5   7  11   97.91    9.13
   5  -7  11   85.40    6.54
  -5   7  11   71.35    6.71
  -5  -7 -11   92.58    9.28
  -5   7 -11   89.37    7.80
   0   5  15   39.17    9.15
   0  -5  15   35.21    6.00
   0   5 -15   52.17    9.03
   0  -5 -15   37.02    6.71
  -4   7  12   87.07    8.07
  -4  -7 -12   90.36    8.73
  -4   7 -12   62.13    7.65
   4  -7 -12   64.03    6.72
   4   7  12   68.43    9.47
   4   7 -12   96.97   10.76
  -4  -7  12   59.61    9.00
  -4   7 -12   70.49    8.14
   4  -7  12   92.20    8.79
   2   1 -16   17.65    7.31
  -2  -1  16   23.09    7.85
  -2  -1 -16   13.33    8.76
  -2   1 -16   33.58    8.40
   2   1  16   20.12    6.36
   2  -1 -16   29.74    8.35
   2  -1  16   17.54    8.31
  -2   1  16   27.68    7.69
  -7   0 -12    2.83    5.84
   7   0 -12    3.44    9.24
   7   0  12    7.84    6.40
  -7   0 -12   -2.13    6.18
  -7   0  12    4.99    9.02
  -9  -4  -6   15.26   10.20
   9   4  -6   13.94    6.36
  -9   4  -6   17.06    6.82
  -9  -4   6   18.65    5.59
   9   4   6   17.50    5.15
   9  -4  -6   23.32    9.46
   9   4  -6   17.22    6.00
  -9   4   6   18.77    5.79
   9  -4   6   13.52    7.70
   9   4   6   12.64    5.63
   3 -12  -1    6.65    6.72
  -3  12   1    4.70    6.98
   3  12   1   -4.79    8.44
   3 -12   1    7.48    7.28
  -3 -12   1    7.65    9.27
  -3 -12  -1   23.01    6.69
   3  12  -1   15.45    8.11
  -3  12  -1    8.69    5.85
  10   3   0    0.78    6.42
  10  -3   0   14.36    7.52
 -10  -3   0    7.55    6.79
 -10   3   0    0.20    8.04
  -8  -5  -8  190.68    8.78
   8   5  -8  167.71    9.82
   8   5   8  167.37    9.36
  -8   5  -8  173.12   11.70
  -8  -5   8  148.68   10.33
   8  -5   8  202.23    9.16
   8  -5  -8  165.99   10.67
   8   5   8  146.04    8.49
  -8  -5   8  152.58    8.77
  -8   5   8  172.93    8.24
  -5   6 -12   50.73    8.50
   5   6 -12   39.59    8.51
  -5  -6  12   41.61    7.11
   5   6  12   60.77    7.90
   5  -6  12   34.26    7.51
   5   6  12   40.60    6.91
  -5   6  12   32.76    6.64
   5  -6 -12   40.16    9.38
  -5  -6 -12   44.02    7.22
   5  11   0    6.30    9.75
   5 -11   0    6.09    6.41
   5 -11   0   17.32    9.18
  -5 -11   0    6.75    8.33
  -7   8  -6   82.57    7.83
   7   8   6   66.64    7.31
   7   8  -6   88.04    7.94
  -7   8   6   76.36   10.36
  -7  -8  -6   81.41    7.94
   7  -8  -6   82.45    9.21
   7  -8   6   75.05    8.51
  -7  -8   6   68.78    7.21
   2  -9 -11   79.84    7.98
   2  -9  11   86.84    9.10
  -2   9 -11   76.79    7.81
  -2  -9  11   66.68    7.41
  -2  -9  11   63.80    7.12
  -2   9  11   92.40    7.31
  -2   9 -11   82.13    8.11
   2  -9 -11   81.03    9.32
   2   9 -11   87.82    8.78
   2   9  11   79.39   10.17
  -2  -9 -11   96.23    7.82
   8   2 -10  126.79   10.99
   8  -2 -10  110.83   10.54
  -8   2 -10   93.49    9.69
   8   2  10  100.05    7.61
  -8  -2  10  112.83    9.93
  -8  -2 -10  133.16    8.41
   8  -2 -10  100.33    7.14
   8  -2  10  110.10    6.67
  10   2   3   40.32    7.43
 -10   2  -3   35.04    9.42
 -10   2   3   33.34    6.38
 -10  -2  -3   28.10   10.50
 -10  -2   3   47.70    8.37
  10  -2   3   31.85    6.39
  10   2  -3   50.14    7.77
  10  -2  -3   38.61    7.87
   9   0  -8   79.45    7.41
   9   0   8   87.56    7.43
  -9   0   8   73.25    7.38
   9   0  -8   82.54    8.39
  -9   0  -8   78.95    8.72
   5  10  -6   89.59    8.39
   5 -10  -6   56.34    7.73
   5  10   6   69.55    7.60
  -5  10  -6   58.18    7.09
  -5  10   6   62.98    6.13
   5 -10   6   80.07    8.72
   5 -10  -6   52.35    7.72
  -5 -10   6   54.49    7.43
  -5 -10  -6   85.65    8.99
 -10   0   4   55.74    7.49
 -10   0  -4   75.38   10.34
  10   0   4   59.93    8.62
  10   0  -4   61.44   10.14
  -9  -3  -7   33.07    8.71
   9  -3   7   46.01    7.45
  -9   3   7   35.13    8.10
  -9   3  -7   30.28    8.51
   9   3  -7   43.84    8.49
   9   3  -7   44.77    6.79
   9  -3  -7   35.42    6.94
   9   3   7   32.84    5.79
  -9  -3   7   31.89    7.60
 -10   3   1   22.68    8.98
 -10  -3   1    8.53    7.97
 -10   3  -1    9.91   10.87
  10  -3   1   19.89    6.92
  10  -3  -1   15.94    6.84
  10   3   1   13.25    6.64
  10   3  -1    9.43    6.91
 -10  -3  -1   21.07    9.78
   0 -11   8   14.05    5.96
   0 -11   8   19.00    6.84
   0  11   8    9.59    7.52
   0 -11  -8   18.20    6.44
   0  11  -8   20.57    7.47
   0 -12   5    8.07    5.95
   0  12  -5    5.40    7.37
   0 -12  -5   19.83    8.45
   0  12   5    5.33    6.48
   5  11  -1   26.53    6.99
  -5 -11   1    4.23    9.03
   5  11   1   10.20    9.01
   5 -11  -1   18.76    5.99
   5 -11   1   23.38    6.89
   5 -11  -1   26.12    6.44
  -5 -11  -1   29.81   10.08
  -7  -1 -12   -1.87    6.81
  -7  -1 -12   -3.87    6.63
   7   1  12   -1.68    7.21
  -7   1  12    4.86    9.75
  -7  -1  12   -6.95    8.31
  -7   1 -12   10.75    9.14
   7   1 -12    0.11    6.63
   7  -1  12   -2.35    7.35
   7  -1 -12   -1.05    7.39
   0  10 -10   33.41    9.70
   0  10  10   35.22    9.69
   0 -10  10   28.48    6.10
   0 -10  10   33.40    6.08
   0 -10 -10   41.08    6.35
  -6 -10   3   52.93    7.08
   6 -10  -3   64.59    7.56
   6  10   3   66.98    6.86
   6  10  -3   43.48    7.28
  -6  10   3   52.42    7.37
   6 -10   3   63.20    7.42
  -6  10  -3   60.10    7.96
  -6 -10  -3   56.52    8.46
   9  -6   2   13.11    7.71
   9  -6  -2    1.06    6.43
  -9  -6   2   -2.49    6.40
  -9  -6  -2    9.30    6.94
  -9   6   2   12.05    6.42
  -9   6  -2    2.71    7.91
   9   6  -2  -12.56    6.81
   9   6   2   -0.49    5.89
   9   6  -2    3.29    7.97
   8   7  -5   50.09    8.76
  -8  -7   5   54.21    9.56
   8  -7   5   51.91    8.53
  -8   7  -5   82.40    8.72
  -8  -7  -5   56.43   10.81
  -8   7   5   44.79    7.47
   8  -7  -5   66.18    7.60
   8   7   5   61.65    8.01
   1   5 -15   87.09    8.12
   1  -5 -15   81.32    9.03
   1   5  15   88.42    8.89
  -1   5  15   69.33    9.28
  -1   5 -15  105.45    9.81
  -1  -5  15   80.74    7.48
   1  -5  15   73.22    8.49
  -1  -5 -15   86.21   10.72
  -8   4   9   17.47    6.58
  -8  -4  -9   16.71    7.57
  -8   4  -9   22.36    7.42
   8  -4  -9   23.34    8.14
   8  -4  -9   20.63    7.08
   8   4  -9   27.21   10.06
   8   4   9   22.35    5.49
   8  -4   9   15.87    6.44
   8   4   9   23.61    5.83
  -8  -4   9   17.69    9.56
  -8  -4   9   14.95    7.50
   4  -8 -11   55.40    6.22
   4   8  11   58.06    8.06
  -4   8  11   57.89    8.64
  -4  -8 -11   78.32    8.83
  -4   8 -11   68.87    9.81
   4  -8  11   80.43    8.79
  -4  -8  11   52.54    7.20
   4  -8 -11   73.15    9.74
   4   8 -11   73.29    7.94
  -4   8 -11   57.25    7.57
  -7   9  -3   -2.34    7.54
  -7   9   3    3.39    6.26
   7   9   3  -10.02    8.52
  -7  -9  -3   -3.89    6.68
   7  -9  -3    6.53    6.78
   7   9  -3    8.58    8.72
  -7  -9   3    1.37    7.86
   7  -9   3   -0.89    7.89
   2 -12   4   19.53    6.57
  -2  12  -4   20.46    7.49
   2  12   4   23.26    7.65
   2 -12  -4   21.58    7.77
   2  12  -4   26.61    6.35
  -2 -12   4   15.10    8.72
  -2 -12  -4   26.34    6.53
  -2  12   4   24.94    8.59
  -8   8   0   51.18   10.57
   8   8   0   61.06    7.29
  -8  -8   0   52.90    8.35
   8  -8   0   45.89    8.77
  -9  -1   8    2.33    6.27
   9   1   8   -3.28    7.16
  -9  -1  -8   -7.89    8.15
   9  -1  -8   -3.03    6.24
   9   1  -8    5.85    7.65
  -9   1   8    5.80    6.46
   9  -1   8    4.29    7.95
   9   1  -8   10.23    6.70
   9  -1  -8    7.00    7.42
  -9   1  -8    6.55    6.25
  -4  -6 -13   69.85    7.46
   4   6  13   55.46    6.73
   4  -6  13   56.41    6.89
   4   6 -13   71.35    9.94
  -4  -6 -13   54.68    8.18
   4  -6 -13   59.33    8.09
  -4   6 -13   53.58    7.44
  -4   6  13   64.24    8.31
  -4  -6  13   57.95    7.97
  -4   6 -13   51.77    8.45
 -10   1  -4   31.27    7.84
  10   1  -4   50.38    9.30
 -10  -1   4   27.60    7.84
  10  -1   4   55.25    8.41
 -10  -1  -4   50.52    8.09
  10   1   4   34.67    8.28
  10  -1  -4   26.32    6.37
 -10   1   4   41.56    9.01
   4 -11   5   76.92    7.75
  -4  11   5   90.34    7.64
   4 -11  -5   85.25    6.91
  -4 -11  -5   78.91    9.43
   4 -11  -5  101.43    8.98
  -4 -11   5   84.90    8.11
   4  11  -5   78.90    8.17
   4 -11   5   83.05    7.37
   4  11   5  102.91    9.13
  -3 -12  -2    8.52    9.58
  -3 -12   2   -1.26    8.77
   3  12  -2    7.82    7.27
   3 -12  -2   -0.89    7.79
  -3  12  -2    6.21    6.26
   3  12   2   11.04    8.60
   3 -12   2    8.26    6.39
  -3  12   2    3.29    6.12
   7  -7   8   57.25    8.05
   7   7   8   70.66    9.10
  -7  -7   8   61.22    7.10
  -7  -7  -8   70.90    8.78
  -7   7  -8   64.81    8.23
   7  -7  -8   75.30    8.75
  -7  -7   8   61.49    8.30
   7  -7  -8   63.17    7.03
   7   7  -8   65.34    7.93
  -7   7   8   56.55    8.62
   0  -3 -16   24.14    9.48
   0  -3  16   25.20    7.23
   0   3  16   17.61    8.15
   0   3 -16   22.56    6.91
   8   8  -1   51.39    8.60
   8   8   1   42.54    9.97
  -8  -8   1   46.10    7.42
   8  -8  -1   49.83    7.57
  -8   8   1   45.76    7.03
  -8  -8  -1   43.58   10.28
  -8   8  -1   45.71    7.69
   8  -8   1   54.82    9.07
  -1  11   8   90.04    7.66
   1  11  -8  108.90    9.22
   1 -11   8   95.75    8.68
   1 -11   8   83.50    8.37
  -1  11  -8   99.51    8.09
  -1 -11   8   85.30    8.62
  -1 -11  -8   90.57    7.28
   1 -11  -8   98.55    9.53
   1  11   8  107.53    9.39
   1 -12  -5    1.09    7.21
  -1 -12   5    8.18    7.42
   1 -12   5   17.09    7.43
  -1  12  -5    8.61    7.81
   1  12  -5   28.79    6.22
  -1  12   5   22.48    6.49
   1  12   5   13.15    8.16
  -1 -12  -5   13.31    5.80
   5  -8  10   83.32    7.41
   5   8  10   99.76    8.35
   5   8 -10   92.14    8.48
   5  -8 -10   92.02    7.95
  -5   8  10   87.35    7.57
  -5   8 -10   99.66   10.84
  -5   8  10   85.47    7.91
  -5  -8  10   69.96    7.69
  -5  -8  10   76.80    8.08
  -5  -8 -10  101.58    7.91
  -8   6   7   17.25    7.42
  -8   6  -7   27.53    8.55
  -8  -6  -7   14.96    9.08
   8  -6  -7   26.26    8.65
  -8  -6   7   19.93    7.54
  -8  -6   7   17.41    6.33
   8   6   7   23.29    5.97
   8   6  -7   21.53    9.18
   8  -6   7   14.84    9.33
  -7  -4  11   21.58    7.32
   7   4  11   18.40    5.83
  -7  -4 -11   25.02   10.02
   7  -4 -11   21.24    8.82
  -7   4 -11   20.03    7.94
   7   4  11   20.36    5.83
   7   4 -11   12.30    6.72
  -7   4  11   20.33    9.57
   7  -4  11   19.57    7.10
 -10  -3  -2   34.58    9.62
 -10   3   2   42.13    6.88
 -10   3  -2   47.74    9.37
 -10  -3   2   31.54    9.59
  10   3  -2   39.36    7.71
  10  -3  -2   41.97    9.21
  10   3   2   41.24    7.62
  10  -3   2   37.23    9.33
   1 -10  10   55.94    8.08
  -1 -10  10   61.49    6.71
   1  10  10   71.24   10.62
   1  10 -10   65.23    7.64
   1 -10  10   65.80    7.35
   1 -10 -10   71.49    7.19
  -1  10 -10   66.70    7.59
  -1 -10 -10   62.03    8.77
  -1  10  10   62.67    9.65
  -1 -10  10   65.29    6.11
  -9  -5  -5   63.31    7.87
   9  -5  -5   34.84    8.02
   9   5  -5   57.25    7.40
   9   5   5   24.31    6.12
  -9  -5   5   29.28    8.20
  -9   5   5   46.02    8.09
  -9   5  -5   48.22   11.05
   9   5   5   31.22    7.17
   9   5  -5   48.49    8.44
   9  -5   5   58.74    7.64
   4   2 -15    3.99    8.32
  -4  -2  15    8.78    9.11
  -4   2 -15   13.56    5.96
  -4   2  15    5.18    9.41
  -4  -2 -15   17.48    6.54
   4  -2 -15   16.99    7.68
   4  -2  15   15.62    6.60
   4   2  15   11.66    5.82
   5 -11  -2   60.54    8.53
   5 -11  -2   56.34    5.86
   5 -11   2   62.95    7.24
   5  11  -2   70.39    9.05
  -5  11  -2   62.14   10.04
   5  11   2   73.44    8.09
  -5 -11  -2   69.52    7.10
  -5 -11   2   67.08    6.97
   2   2  16  150.55    9.05
   2  -2 -16  166.92   10.69
  -2  -2  16  168.11    9.78
  -2   2 -16  158.16    9.93
   2  -2  16  148.20    8.55
  -2   2  16  154.48   10.67
  -2  -2 -16  177.90    9.95
   2   2 -16  171.97   10.07
  -6   6 -11   -3.27    9.75
   6   6 -11   28.11    7.76
   6   6  11   15.97    6.99
   6  -6  11   16.06    6.34
  -6  -6  11   19.43    7.07
   6  -6 -11    9.57    5.88
   6   6  11   14.80    7.69
  -6   6  11   11.19    8.59
  -6  -6 -11   14.60   10.45
  -3  10   9   26.95    7.54
  -3 -10  -9   36.85    7.87
   3 -10   9   23.94    7.42
  -3  10  -9   24.06    7.34
  -3 -10   9   24.77    7.60
   3 -10  -9   29.96    6.83
   3  10   9   19.79    8.54
  -3  10  -9   28.69   11.19
   3  10  -9   20.86    8.45
  -3  10   9   33.96    6.44
   1   3 -16    8.46    8.90
  -1   3 -16   11.59    6.69
   1  -3 -16    6.94    6.86
  -1  -3 -16    9.30    9.38
   1  -3  16   10.47    8.00
  -1  -3  16   16.97    7.73
   1   3  16    7.36    8.15
  -1   3  16    0.04    7.93
  -4  10   8    5.27    6.39
   4  10   8   10.52    6.61
  -4  10  -8    9.59    8.69
   4 -10   8    1.70    8.54
   4 -10  -8    7.30    6.90
   4  10  -8   -2.33   10.30
  -4 -10  -8    9.05    6.32
  -4 -10   8   13.65    6.66
   4 -10  -8   18.53    5.73
  -6  -7 -10   43.89    8.13
   6  -7 -10   41.21    6.35
   6   7 -10   40.29   10.50
  -6   7 -10   50.89   10.63
  -6   7  10   54.67    7.38
  -6  -7  10   43.35    7.43
   6  -7  10   49.06    8.90
   6  -7 -10   42.89    7.01
   6   7  10   42.44    8.80
   8   8  -2   22.25    7.60
  -8   8   2    9.28    6.85
   8  -8  -2   18.10    6.75
   8  -8   2   10.11    6.98
  -8  -8   2   21.94    7.69
  -8  -8  -2   14.44    7.90
  -8   8  -2   38.99   10.21
   8   8   2   28.08    7.67
  -5  -3 -14    4.74    8.62
   5  -3  14    4.77    9.84
  -5   3 -14    2.25    6.02
  -5   3 -14    4.13    6.93
   5  -3 -14   -1.00    6.23
  -5  -3  14    3.16    6.54
   5   3 -14   -0.60    8.38
  -5   3  14   -0.42    7.71
  -5  -3 -14    5.67    6.83
   5   3  14   10.84    6.85
  -5  -5 -13   24.65    8.07
   5  -5 -13   25.50    7.11
   5   5 -13   30.68    9.05
   5   5  13   24.28    6.07
  -5  -5 -13   24.12    5.78
  -5   5  13   26.57    7.06
  -5  -5  13   23.19    8.32
   5  -5  13   26.17    8.77
  -5   5 -13   28.31    6.53
  -7  -2  12   11.19    7.21
  -7   2  12   12.41    7.60
  -7  -2 -12    2.16    9.07
  -7   2 -12   15.23    9.29
   7  -2 -12    3.89    8.10
   7   2 -12    1.27    8.56
   7   2  12    5.18    7.48
   7   2  12    5.63    7.43
   7  -2  12    9.81    6.38
   9   6   3   87.52    7.92
  -9   6   3  115.83    8.04
   9  -6   3  124.81    9.77
   9   6  -3  118.06    8.62
  -9   6  -3   77.86    9.44
  -9  -6   3   92.20   10.32
   9  -6  -3   91.49    9.60
  -9  -6  -3  118.26    8.77
   9   6  -3   85.66    9.01
   3  -7  13   -2.14    8.05
   3   7 -13   17.15    9.77
  -3  -7 -13   12.41    6.41
  -3   7  13   14.52    6.84
  -3   7 -13   -2.99    7.10
  -3   7 -13    2.82    6.62
  -3  -7 -13   10.31    9.27
  -3  -7  13    3.57    8.42
   3   7  13    5.75    6.41
   3  -7 -13   15.35    9.27
   3  -4  15   47.44    6.94
  -3   4  15   50.67    9.21
  -3  -4  15   65.93    7.09
   3   4  15   52.66    6.25
   3   4 -15   77.97    8.09
  -3   4 -15   64.15    7.28
   3  -4 -15   61.76    7.93
  -3  -4 -15   64.72    8.94
   6   3 -13    9.62    7.78
   6  -3 -13   17.20    7.63
   6   3  13    7.88    5.71
   6  -3  13    7.05    6.43
  -6   3 -13    7.02    7.24
  -6  -3 -13   15.46    7.13
  -6  -3 -13    9.27    6.06
  -6  -3  13   12.99    9.29
  -6   3  13   16.55    9.99
   3  -8 -12   45.33    8.30
   3  -8  12   38.20    6.13
   3   8  12   34.40    9.24
  -3   8  12   31.33    5.94
  -3   8 -12   28.88    6.31
  -3  -8  12   25.87    5.87
  -3  -8 -12   41.84    7.57
   3   8 -12   32.56    7.73
  -3   8 -12   37.16    6.01
  -9   2  -8   31.11    8.50
   9   2   8   39.47    6.17
   9   2  -8   20.70    6.47
  -9  -2  -8   32.73    7.91
   9  -2  -8   35.07   10.46
  -9  -2   8   33.37    6.56
   9  -2   8   27.05    7.22
  -9   2   8   39.58    7.30
   9   2  -8   31.68    7.84
 -10   2  -4   37.97    9.65
  10  -2  -4   36.59   10.28
 -10  -2   4   36.78    9.80
  10  -2   4   13.60    8.02
  10   2  -4   18.31    6.51
 -10  -2  -4   19.53    7.44
  10   2   4   35.09    8.10
 -10   2   4   21.02    8.87
  -3  12  -3   50.62    6.79
  -3  12   3   63.76    7.58
   3 -12  -3   55.59    6.34
  -3 -12  -3   67.13    8.31
  -3 -12   3   50.97    7.27
   3  12  -3   65.76    7.61
   3  12   3   55.89    7.84
   3 -12   3   64.09    7.03
  -6  10  -4   29.35    9.66
  -6  10   4   24.33    6.09
   6  10  -4   29.61    9.30
   6 -10   4   27.97    7.96
   6  10   4   17.39    6.33
   6 -10  -4   18.64    8.00
  -6 -10   4   29.87    8.40
  -6 -10  -4   23.61    8.47
   3  11  -7    9.20    7.85
   3 -11   7   15.47    5.38
   3  11   7   13.76    8.00
  -3  11   7    8.07    7.92
  -3 -11  -7   19.12    7.01
   3 -11   7   15.03    6.82
  -3 -11   7    6.32    8.37
  -3  11  -7   13.83    6.72
   3 -11  -7   14.08    7.83
  -8  -3  10   22.04    8.86
   8  -3 -10   17.65    8.97
   8   3  10   22.03    6.92
  -8  -3 -10   29.17    7.14
   8  -3 -10   18.76    7.37
   8   3 -10   28.35    9.10
   8   3  10   22.69    7.09
   8  -3  10   24.44    7.58
  -8   3 -10   18.70    6.27
 -10   3  -3   17.12    7.25
 -10   3   3   10.71    7.85
  10  -3  -3   16.56    7.50
 -10  -3  -3   14.55   11.11
  10  -3   3   16.20    9.81
  10   3   3   23.70    7.04
  10   3  -3   17.80    7.32
 -10  -3   3   17.86    8.71
  10   3  -3   11.12    7.45
  -7   9  -4   32.04    8.59
   7   9  -4   24.69    6.38
   7   9   4   31.65    7.72
   7  -9  -4   39.26    7.91
  -7  -9  -4   24.23    6.98
  -7   9   4   30.36    6.85
  -7  -9   4   29.17    8.64
   7  -9   4   43.06    6.92
  -6   9   7    9.97    6.15
   6   9   7   13.71    6.51
   6  -9   7   12.37    7.97
  -6  -9  -7   14.34    8.04
  -6  -9   7   11.61    7.17
   6  -9  -7   16.62    9.89
  -6   9  -7   24.61    9.73
  -6   9   7   12.53    7.67
   6   9  -7    5.87    6.86
  -5 -11  -3    0.72    7.75
  -5 -11   3    7.35    8.01
   5 -11   3   10.50    5.95
  -5  11  -3    1.96   10.19
   5 -11  -3    2.05    6.10
   5 -11  -3    7.27    6.69
  -5  11   3    3.77    5.54
   5  11   3    2.47    7.02
   5  11  -3    8.62    6.41
   6  -5 -12   29.40    8.95
   6   5  12   30.40    6.85
  -6   5  12   45.03    9.14
   6  -5  12   36.26    6.52
  -6  -5  12   24.01   10.46
  -6   5 -12   29.02    6.97
  -6  -5 -12   36.89    6.58
   6   5  12   29.36    6.09
   6   5 -12   46.42    7.60
  -2  -5 -15   17.26    7.32
  -2   5  15   16.34    6.53
  -2  -5  15   28.47    7.61
   2   5 -15   19.69    8.29
  -2   5 -15   17.36    9.14
   2  -5  15   21.29    8.50
   2  -5 -15   13.37    8.17
   2   5  15   19.51    6.24
   0   8  13   25.22    6.54
   0  -8  13   25.39    8.18
   0   8 -13   25.73    8.87
   0  -8 -13   29.07    7.74
  10   0  -5    1.80    6.64
  10   0   5   -0.44    6.35
 -10   0   5   -2.99    5.91
 -10   0  -5  -10.04    6.91
   4  -9 -10   10.39    6.33
  -4  -9  10   10.30    5.38
  -4   9  10   21.22    7.31
  -4  -9  10   12.29    6.23
   4  -9  10    5.91    6.57
   4  -9 -10   13.52    8.20
  -4  -9 -10   16.99    9.56
  -4   9 -10   18.70    8.54
   4   9  10   15.24   10.06
   4   9 -10   17.62    7.62
  -3   0  16   16.06    7.19
   3   0  16   16.77    5.90
   3   0 -16   15.20    7.41
  -3   0 -16   19.04    7.57
   4  -5 -14  122.99    8.56
  -4   5  14  125.01    7.94
   4   5  14  115.72    7.48
  -4  -5 -14  138.01    9.38
  -4  -5 -14  139.41    7.52
  -4   5 -14  114.22    8.33
   4   5 -14  133.01    9.04
  -4  -5  14  122.35    8.77
   4  -5  14  127.20   11.14
   0  -7 -14   72.13    7.38
   0   7  14   86.42    9.07
   0  -7  14   82.37    8.35
   0   7 -14  101.03   11.31
   2 -11  -8   76.69    8.10
  -2  11  -8   73.26    9.70
  -2  11   8   59.00    8.69
  -2 -11  -8   45.05    7.75
   2  11   8   79.13    9.55
   2 -11   8   50.34    6.31
   2  11  -8   64.77   10.02
  -2 -11   8   49.54    7.59
   2 -11   8   51.63    5.71
   2  12  -5   19.21    6.73
   2 -12   5   13.52    6.21
   2 -12  -5   15.67    8.01
  -2  12   5    1.36    7.12
  -2 -12  -5    6.98    6.09
  -2 -12   5   17.33    7.74
  -2  12  -5   15.43    7.61
   2  12   5   13.09    7.91
  -8  -8  -3   68.54    9.28
   8  -8   3   98.51    7.93
   8   8   3   82.89    9.76
  -8   8   3   84.15    7.66
  -8   8  -3   73.94    9.98
   8   8  -3   80.95    7.81
   8  -8  -3   70.33    9.12
  -8  -8   3   81.94   10.23
  10   1   5   39.30    7.64
 -10  -1  -5   11.02    9.88
 -10   1  -5   17.92    9.51
 -10  -1   5   28.76    8.20
 -10   1   5   18.65    6.03
  10  -1   5   20.30    7.34
  10  -1  -5   32.38    9.39
  10   1  -5   20.30    6.45
  -2 -10 -10   29.46    8.91
  -2 -10  10   19.62    5.85
   2  10  10   41.38    7.10
  -2 -10  10   26.17    7.04
   2 -10  10   35.16    5.80
  -2  10 -10   23.43    5.61
   2 -10 -10   29.98    7.11
  -2  10  10   25.73    6.21
   2  10 -10   34.29    7.59
  -2  10 -10   26.69    7.08
  -2  10  10   26.40    6.54
  -3  -6 -14   83.81    7.20
   3  -6 -14   79.60    9.26
  -3  -6  14   72.36    7.15
  -3   6 -14   71.33    7.56
  -3  -6 -14   92.31    7.34
   3   6 -14   86.77    8.82
  -3   6  14   79.31    7.26
   3   6  14   72.35    6.89
   3  -6  14   78.52    8.59
  10   4   0   11.17    6.10
  10   4   0   10.96    6.54
 -10   4   0    3.65    8.75
 -10  -4   0   11.85    6.65
  10  -4   0   12.06    6.49
  -1   8  13   65.31    8.05
  -1  -8 -13   59.95    8.23
   1  -8 -13   83.40   10.11
  -1   8 -13   73.42   10.22
   1   8 -13   70.11    9.45
  -1  -8 -13   60.20    6.84
  -1  -8  13   96.73    8.36
   1  -8  13   60.59    8.68
   1   8  13   66.72    6.59
   0 -12   6   35.77    5.93
   0  12   6   30.12    8.20
   0  12  -6   39.91    8.55
   0 -12  -6   40.43    9.30
  -3   1  16    8.61   10.61
  -3   1 -16   12.20    5.90
   3   1 -16    7.26    7.40
  -3  -1  16    9.61    6.94
   3   1  16   11.39    7.02
   3  -1  16   10.51    7.02
  -3  -1 -16   14.21    7.66
   3  -1 -16   18.66   10.73
   6   8   9   52.78    8.58
   6  -8   9   55.29    8.73
  -6  -8   9   39.32    7.54
   6  -8  -9   45.34    9.08
   6  -8  -9   39.33    5.82
  -6   8   9   41.55    5.87
  -6   8  -9   48.18    9.27
  -6  -8   9   28.51    7.09
  -6  -8  -9   57.60    7.17
   6   8  -9   46.33    7.48
  -4   3 -15    7.59    7.03
   4   3 -15    3.79    9.23
  -4  -3  15   21.29    6.97
   4   3  15   15.04    5.84
  -4   3  15   10.37    9.57
   4  -3  15   15.25    8.23
  -4  -3 -15   10.44    5.73
   4  -3 -15   10.33    6.58
   8   7   6   12.17    6.46
   8  -7  -6   11.22    7.01
   8  -7   6   -0.82   10.19
  -8  -7   6    7.77    6.48
  -8   7  -6    0.85    9.00
   8   7  -6   10.83    6.89
  -8   7   6   12.87    6.28
  -8  -7  -6    8.47    6.99
  -9   4  -7   79.79   11.28
  -9  -4   7   57.60    8.24
  -9  -4  -7   55.26    8.58
   9   4  -7   49.09    7.53
  -9   4   7   34.36    9.68
   9  -4  -7   64.61    7.80
   9  -4   7   55.73    9.16
  -9  -4   7   62.48    8.75
   9   4   7   55.51    7.32
  10  -4   1   -0.51    8.72
 -10  -4   1   14.73    6.99
  10   4  -1    4.99    6.62
  10   4  -1    0.71    7.47
 -10   4  -1   16.20   11.66
 -10   4   1    2.13    9.66
  10  -4  -1    7.49    8.40
 -10  -4  -1    5.43   10.40
  10   4   1    5.17    5.16
  -3   9 -11   34.48    8.04
  -3  -9  11   33.41    7.30
  -3   9  11   34.94    6.12
   3  -9 -11   40.10    6.13
  -3  -9  11   27.00    6.99
  -3  -9 -11   40.53    7.68
  -3   9 -11   40.42    6.95
   3   9 -11   42.06   12.02
   3   9  11   48.13   10.27
   3  -9 -11   49.04    8.41
   3  -9  11   39.94    9.73
   0   9 -12   16.29    6.44
   0  -9 -12    6.12    6.86
   0  -9  12   -3.43    7.53
   0  -9  12   12.65    7.06
   0  -9 -12    7.72    7.56
  -2  -3 -16   24.82    6.58
  -2  -3  16   32.78    9.97
   2   3 -16   35.82    8.66
  -2   3 -16   24.82    7.29
   2  -3 -16   27.28    7.15
  -2   3  16   19.90    9.38
   2  -3  16   28.06    8.40
   2   3  16   23.17    7.76
   7   8   7   75.58    7.76
  -7  -8   7   58.46    8.40
  -7   8  -7   71.83   10.13
   7  -8   7   88.05    9.43
   7  -8  -7   92.01    9.80
  -7  -8  -7   80.30   10.33
  -7   8   7   59.85    7.91
   7   8  -7   70.89    9.15
  -5   9  -9   32.39   10.81
   5  -9  -9   34.04    7.47
  -5   9   9   26.69    8.51
   5   9   9   27.81    6.50
  -5  -9  -9   36.87    7.96
  -5  -9   9   21.35    7.48
   5  -9   9   33.37    9.22
   5   9  -9   31.55    7.21
   5  -9  -9   27.33    7.95
   1   7 -14   41.89    8.96
   1  -7 -14   37.18    9.35
   1  -7  14   28.14    8.03
  -1   7  14   27.71    8.14
  -1  -7  14   27.38    7.54
   1   7  14   13.78    5.88
  -1  -7 -14   31.16    8.37
  -1   7 -14   14.94    8.43
   4 -11  -6    6.26    5.90
   4 -11  -6    4.35    7.83
  -4 -11   6    2.85    7.74
  -4 -11  -6    7.97    7.94
   4  11   6   15.54    8.91
  -4  11   6   -0.45    7.04
  -4  11  -6    5.30    9.02
   4  11  -6   15.20    9.78
   4 -11   6   10.47    6.12
   5 -10  -7   23.46    7.67
  -5  10   7   11.24    6.30
   5 -10   7   17.71    8.98
   5 -10  -7   16.89    5.93
  -5  10  -7   12.25    6.85
  -5 -10  -7    8.62    5.89
   5  10  -7   17.14    9.18
  -5 -10   7   21.80    6.96
   5  10   7   16.38   10.22
  -9   6   4   11.40    7.86
  -9  -6   4   19.81    5.96
  -9  -6  -4   20.21    7.59
  -9   6  -4    7.64    8.32
   9  -6  -4   24.63   10.01
   9   6   4   20.55    6.69
   9   6  -4   -0.84    7.82
   9  -6   4    6.91    7.67
  -9  -6   4   17.41    6.00
  -1 -12   6  106.44    9.90
   1 -12  -6  122.83    9.12
   1  12   6  125.94   10.31
  -1 -12  -6  118.99    8.31
   1 -12   6   92.18    8.12
  -1  12   6   99.79    7.61
   1  12  -6   90.54    7.06
  -1  12  -6   94.94    7.09
   8   0 -11   -1.36    7.36
   8   0  11    3.66    5.30
  -8   0  11   -3.54    9.29
  -8   0 -11   -5.32    9.28
   3  12  -4   61.90   10.23
  -3  12   4   52.54    7.58
   3  12   4   51.15    7.54
  -3  12  -4   48.99    7.20
  -3 -12   4   50.53    8.48
   3 -12   4   53.95    5.87
   3 -12   4   60.81   10.01
  -3 -12  -4   53.21    9.41
   3 -12  -4   50.86    8.04
   0  -4 -16  115.53    9.79
   0  -4  16  131.53    9.28
   0   4 -16  126.07    9.96
   0   4  16  115.41    7.72
   7   3  12   13.53    6.28
  -7  -3  12   14.27    7.13
   7   3  12   11.70    6.68
  -7  -3 -12   25.92    8.67
   7   3 -12   14.60    9.35
   7  -3 -12   15.20    6.02
  -7   3  12   11.95    7.26
  -7   3 -12   11.59    8.12
   7  -3  12    8.58    5.76
  -9  -5  -6   26.69   10.50
  -9   5   6   21.69    6.91
  -9   5  -6   23.56    9.26
   9   5   6   19.03    6.63
   9   5  -6   14.71    8.59
  -9  -5   6   14.16    8.12
  -9  -5   6   14.02    6.84
   9  -5  -6   19.53    8.07
   9   5   6    8.91    7.20
   9  -5   6   12.80    9.59
  -1   9 -12   66.29    6.59
   1  -9  12   52.98    9.08
   1  -9 -12   73.93    7.21
  -1  -9 -12   52.71    5.98
   1  -9 -12   62.19    7.42
  -1  -9  12   52.48    7.74
  -1   9  12   56.11    6.84
  -1  -9  12   60.55    7.79
  -1  -9 -12   61.25    8.25
  -1   9 -12   65.66    9.66
   1   9 -12   66.32    7.49
 -10   4  -2   11.65    7.27
  10   4  -2    4.84    6.79
  10   4   2    5.76    5.27
 -10   4   2   12.56    7.89
 -10  -4  -2    5.17    8.05
 -10  -4   2    7.34    7.78
  10  -4  -2    7.04    6.03
  10   4  -2   -3.13    7.74
  10  -4   2   12.27    9.37
  -9   3  -8   12.22    8.54
   9   3   8   10.37    6.19
  -9   3   8    2.94    6.06
   9  -3   8    0.89    9.07
  -9  -3   8   -0.71   10.84
   9   3  -8    8.35    7.77
  -9  -3  -8    9.34    6.38
  -9  -3   8   10.78    7.36
   9  -3  -8   10.26    9.57
  10  -3   4   99.27    9.95
  10   3   4   72.67    6.89
  10   3  -4   85.25    7.48
 -10   3  -4   94.40   10.24
  10   3  -4   87.14    7.64
 -10   3   4   85.95    6.81
 -10  -3  -4   94.94   10.12
  10  -3  -4   89.69   10.87
 -10  -3   4   85.17    7.99
  -5 -11   4   37.58    7.07
  -5 -11  -4   57.65    8.07
   5  11   4   38.46    7.57
   5 -11  -4   42.79    6.63
   5 -11   4   52.58    7.39
   5 -11  -4   44.32    8.54
  -5  11   4   41.09    7.63
   5  11  -4   41.87    8.73
  -5  11  -4   44.39    7.33
  -8   1  11   37.15   11.09
  -8  -1  11   27.26    8.59
   8  -1 -11   30.04    6.70
   8   1 -11   45.66   10.47
   8   1  11   29.15    6.17
   8  -1  11   24.03    6.31
  -8  -1 -11   35.05   10.01
  -8   1 -11   32.70    7.66
 -10  -2  -5    7.55    6.32
 -10   2   5    6.50    7.51
 -10   2  -5   14.84    8.69
 -10  -2   5   12.76    6.04
  10   2   5    8.06    6.50
  10   2  -5   16.94    7.97
  10  -2   5   13.20    6.36
  10  -2  -5   20.00    7.01
   4  12   0   -0.17    6.23
  -4 -12   0    6.72    6.31
  -4  12   0    0.86    6.87
   4 -12   0   10.05    8.36
  -7  -6 -10   24.44    6.34
   7   6 -10   26.61    7.04
   7   6  10   22.45    6.74
   7  -6  10   34.30    9.04
   7  -6 -10   28.90    7.12
  -7   6 -10   24.02    7.25
  -7  -6  10   15.43    8.78
   7  -6 -10   22.65    5.78
  -7   6  10   21.54    6.56
  -8  -5   9    8.88    7.44
   8   5   9   15.18    7.56
   8  -5   9   28.07    7.13
  -8  -5   9   19.09    8.14
   8   5  -9   29.03    6.94
  -8   5   9   28.69    6.93
   8   5   9   13.03    7.02
   8  -5  -9   25.99   10.36
  -8   5  -9   25.53    8.71
  -8  -5  -9   17.14    7.12
  -3  -2 -16    9.14    7.62
  -3  -2  16   -4.75    8.11
   3   2  16    7.63    8.25
   3  -2  16   -3.40    9.41
  -3   2  16    1.41    7.72
   3  -2 -16    7.80    9.91
  -3   2 -16    1.80    6.32
   3   2 -16    5.61   10.02
   6  10  -5   24.68    7.24
   6  10   5   29.53    7.71
  -6  10   5   25.45    7.65
  -6 -10   5   27.95    8.96
  -6 -10  -5   30.61   10.92
   6 -10   5   32.47    7.89
  -6  10  -5   34.78   10.73
   6 -10  -5   32.74    6.75
   4 -12   1   25.10    5.37
  -4 -12   1   30.87    8.44
   4 -12  -1   33.01    7.65
  -4  12  -1   29.12    7.20
   4  12   1   32.11    9.22
   4  12  -1   41.78    6.63
   4 -12   1   32.86    9.05
  -4 -12  -1   36.82    7.35
  -4  12   1   34.63    5.58
   1  -4  16   40.08    9.44
  -1   4  16   25.47    6.78
   1  -4 -16   40.84    9.04
   1   4  16   31.53    5.82
  -1  -4  16   25.18    9.92
   1   4 -16   26.63    7.51
  -1  -4 -16   24.65    8.63
  -1   4 -16   26.08    9.41
  -9   0  -9   82.61    8.07
   9   0   9   82.90    9.09
   9   0  -9   89.05   10.48
   9   0  -9   83.71    8.50
   0  -6  15   31.97    7.07
   0   6 -15   26.26    8.96
   0   6  15   25.70    5.33
   0  -6 -15   32.51    7.07
   0  11  -9   38.53    8.75
   0 -11   9   32.79    6.92
   0  11   9   45.02    8.16
   0 -11  -9   41.67    9.34
   0 -11   9   34.85    7.06
   7  -9  -5   39.94    8.53
  -7   9   5   38.85    6.85
  -7  -9  -5   25.60    9.55
  -7  -9   5   21.64    7.57
  -7   9  -5   36.12   10.58
   7   9  -5   33.71    8.66
   7  -9   5   29.93    7.39
   7   9   5   27.67    8.02
  -8   8  -4   19.62    8.50
  -8  -8  -4   32.77    9.17
  -8   8   4   22.36    7.52
   8   8  -4   29.75    8.47
   8   8   4   22.08    9.19
   8  -8  -4   12.76    9.38
   8  -8   4   27.00    8.26
  -8  -8   4    9.88    7.70
  -5   4  14    9.83    7.14
  -5  -4  14   10.14    6.82
   5   4  14    4.22    6.53
  -5   4 -14    6.00    7.28
   5  -4  14   19.47    6.82
   5   4 -14   16.27    8.23
  -5  -4 -14   15.42    5.86
  -5  -4 -14   12.61    7.72
   5  -4 -14   10.26    7.53
  -5   4 -14   11.58    6.89
   0 -13   0    0.48    7.40
   0  13   0   -8.23    6.08
   8  -6   8    3.51    8.43
  -8  -6   8    9.20    6.15
   8  -6  -8    7.90    7.94
   8   6  -8    3.00    6.50
  -8  -6  -8   10.59    6.22
  -8  -6   8   -0.87    5.96
   8   6   8    2.18    6.57
  -8   6   8   11.99    6.92
  -8   6  -8    8.76    7.06
  -6   0  14    6.36    8.42
  -6   0 -14   17.62    7.69
   6   0  14   10.31    5.70
   6   0 -14    9.83    8.41
  -6   0 -14   12.61    4.96
   6   4 -13   46.17    8.10
  -6  -4  13   39.84    9.30
  -6  -4 -13   35.95    8.23
  -6  -4 -13   46.32    8.94
  -6   4 -13   51.30    8.41
   6  -4  13   39.70    7.10
   6   4  13   35.48    6.83
  -6   4  13   50.71   10.93
   6  -4 -13   45.36    9.32
   7  -5 -11   58.44    6.55
  -7  -5  11   72.88    9.75
  -7  -5 -11   63.32    9.64
   7   5  11   57.86    6.16
   7   5  11   81.36    8.94
   7   5 -11   65.63    8.07
   7  -5  11   60.19    8.63
  -7   5  11   77.15    9.21
  -7   5 -11   73.36    9.19
   9  -1  -9   38.64    8.91
  -9   1  -9   41.15    9.81
  -9  -1  -9   19.85   10.77
   9  -1  -9   59.58    9.14
   9  -1   9   36.32    6.43
   9   1   9   44.57    6.81
   9   1  -9   27.86    7.95
   0  13  -1    7.65    5.90
   0  13   1   13.17    8.08
   0 -13   1   -0.42    7.95
   0 -13  -1    0.64    7.78
  -2  -8 -13   45.26    7.86
  -2  -8 -13   59.73    7.09
  -2   8  13   46.95    8.65
   2  -8 -13   60.70    6.82
  -2   8 -13   50.44    6.80
   2  -8  13   57.35    7.95
   2   8 -13   62.39    8.71
  -2  -8  13   47.67    7.06
   9  -7   0   48.92   11.08
   9   7   0   47.16    8.14
  -9   7   0   53.38    9.04
  -9  -7   0   51.82    7.78
  -7  -7  -9    4.89    6.50
   7   7   9   12.68    9.50
  -7   7   9   11.74    6.28
   7   7  -9   18.18    7.28
  -7  -7   9   10.57    5.95
  -7   7  -9   14.35    7.01
  -7  -7   9   14.77    5.63
   7  -7  -9    7.70    5.70
   7  -7   9    6.92    7.31
   7  -7  -9    7.82    6.92
  -5   0 -15  118.20    7.51
  -5   0  15  108.13    7.98
   5   0 -15  131.43   10.37
   5   0  15  113.58    7.44
   1   6 -15   30.81    7.90
  -1   6 -15   20.60    7.94
  -1  -6 -15   24.37    6.90
  -1  -6  15   24.09    6.77
   1   6  15   20.11    6.52
  -1   6  15   34.13    8.95
   1  -6 -15   26.11    7.30
   1  -6  15   30.49    5.96
   4 -12  -2    5.81    8.69
  -4 -12   2    7.91    8.23
  -4 -12  -2   -4.62    7.92
   4  12  -2   -6.24    8.24
   4 -12   2    0.87    5.26
   4  12   2    7.63    7.89
   4 -12   2    0.96    8.05
  -4  12   2    5.10    5.57
   6  -1  14   76.66    8.81
  -6  -1 -14   76.64    7.60
  -6  -1  14   77.09    8.47
  -6   1  14   88.47   10.13
  -6  -1 -14   75.87    8.45
   6  -1 -14   75.30    7.83
   6   1 -14   75.51    8.30
   6   1  14   72.45    8.30
  -6   1 -14   85.05    7.84
  -6   1 -14   64.30    7.94
   1 -11   9    6.40    7.31
   1  11   9    8.20    6.79
  -1  11  -9    8.13    7.81
   1 -11   9    3.25    6.91
   1 -11  -9    8.24    5.98
  -1 -11   9   -0.11    5.39
   1  11  -9    9.86    6.68
  -1 -11  -9    2.21    8.11
  -1  11   9    2.60    8.32
  10   0  -6  118.18   11.14
 -10   0  -6  106.30   11.25
  10   0   6  123.20    8.89
 -10   0   6  106.08    9.15
   9  -7  -1    0.77    7.53
   9  -7   1    1.40    7.60
   9   7   1    1.70    5.17
  -9  -7   1    3.66    7.56
  -9   7  -1    0.90    9.22
  -9   7   1    1.49    7.71
   9   7  -1    2.40    6.60
  -9  -7  -1   -2.68   10.50
  -8   4 -10   47.43    7.29
   8  -4 -10   38.33    7.50
   8  -4  10   40.45    6.96
   8   4  10   61.22    7.35
   8   4  10   48.24    6.34
  -8  -4  10   51.80    8.60
  -8  -4 -10   37.63    6.76
   8  -4 -10   40.38   10.58
   8   4 -10   37.89    8.86
  10   4  -3   93.13    9.12
 -10   4   3   81.81    7.97
  10  -4   3   81.98    9.02
 -10  -4  -3   88.41    8.45
 -10  -4   3   70.58    7.28
  10   4   3   65.07    6.08
  10  -4  -3   69.08    8.87
  10   4  -3   77.61    8.80
 -10   4  -3   76.25    9.08
   0   0 -17   -3.68    7.11
   0   0  17   -4.56    5.97
   1  13   0   -6.79    7.53
   1 -13   0   -0.96    8.88
  -1 -13   0    4.59    8.02
  -1  13   0    3.71    5.57
  -2   7  14  117.45    8.18
   2  -7  14  127.24    8.12
   2   7  14  121.29    8.88
   2  -7 -14  110.93    9.88
  -2  -7 -14  118.70    9.33
  -2  -7  14  102.69    7.95
   2   7 -14  123.09   10.16
  -2   7 -14  123.64    8.60
   8  -2 -11   10.23    6.49
  -8   2  11    0.70    6.78
  -8  -2 -11    3.19    8.95
  -8  -2  11    7.83    6.99
   8   2 -11    6.32    8.20
   8   2  11    8.20    6.00
   8  -2  11   -2.69    5.84
  -8   2 -11    9.61    7.97
   5  -1  15  121.77    7.80
   5   1  15  135.86    8.79
  -5  -1 -15  114.32    7.91
  -5   1 -15  128.11    8.14
   5   1 -15  123.98   11.05
   5  -1 -15  140.98    8.59
  -5   1  15  126.56    9.90
  -5  -1  15  134.04    9.80
   1 -13   1    2.56    7.90
  -1  13   1    3.00    5.95
   1 -13  -1   -0.16    7.03
  -1  13  -1    1.26    6.42
   1  13  -1    7.47    6.98
  -1 -13  -1   16.56    8.67
  -1 -13   1    2.15    7.57
   1  13   1    3.75    6.27
   3  -5 -15   57.59    9.38
  -3   5 -15   53.07    7.08
   3   5  15   68.40    7.56
   3  -5  15   69.70    7.70
   3   5 -15   68.32    8.22
  -3   5  15   82.28    7.73
  -3  -5  15   72.42    7.50
  -3  -5 -15   84.77    9.40
   5   7  12   25.38    9.11
  -5   7  12   48.41    7.67
   5  -7  12   44.11    9.05
  -5  -7 -12   42.78    6.01
   5   7 -12   51.74   10.26
   5  -7 -12   28.20    9.02
  -5   7 -12   30.04    7.55
  -5  -7  12   33.63    7.65
  -2  12   6    0.42    5.85
   2 -12  -6    6.28    8.04
   2  12   6   -4.58    8.46
  -2  12  -6   -2.67    5.89
  -2 -12  -6    2.26    6.08
  -2 -12   6    6.47    8.09
   2 -12   6   -1.32    8.12
   2  12  -6    4.30    6.97
  10  -1   6   21.16    8.39
 -10   1   6   26.74    7.35
  10   1   6   14.35    7.05
 -10  -1  -6   11.23    7.84
  10   1  -6   17.00    7.63
 -10  -1   6   14.81    7.98
 -10   1  -6    8.81    9.71
  10  -1  -6   30.24    7.63
   0  10 -11   -4.68    9.16
   0 -10  11   -7.80    6.46
   0 -10  11   -3.62    6.44
   0 -10 -11   -2.59    6.58
   0  10  11    0.24    9.48
   0  13   2   10.34    5.67
   0 -13   2    3.25    8.21
   0 -13  -2    9.77    9.34
   0  13  -2    9.45    5.77
   0   1 -17   18.41    8.82
   0  -1  17    0.44    8.79
   0  -1 -17    9.02    7.52
   0   1  17    2.88    6.65
   9  -6  -5   28.22    8.65
   9   6  -5   27.08    8.27
   9   6   5   43.25    6.35
  -9  -6   5   26.76    8.18
  -9  -6   5   39.39    8.56
  -9   6  -5   31.28    9.43
  -9  -6  -5   28.38    6.72
  -9   6   5   26.25    6.37
   9  -6   5   22.13    7.57
   4  10   9   54.26    9.00
  -4  10   9   45.43    7.60
  -4 -10  -9   59.22    8.73
  -4  10  -9   65.01    7.87
  -4 -10   9   56.46    7.96
   4  10  -9   41.67    8.44
   4 -10  -9   66.37    8.51
  -4  10   9   47.44    8.03
   4 -10   9   53.18    8.30
   2  -9  12    6.71    8.45
  -2  -9  12   -3.37    7.56
  -2   9 -12   -0.48    6.59
  -2   9  12    9.15    7.99
  -2   9 -12    5.68    7.58
   2   9  12    4.10    5.97
   2  -9 -12   -1.45    8.80
  -2  -9 -12   11.05    7.37
   2   9 -12   10.40    7.53
   1   0  17   35.16    9.78
  -1   0  17   33.90    6.97
   1   0 -17   39.81    9.26
  -1   0 -17   34.33    7.56
  -9  -7   2   43.47    6.90
  -9  -7  -2   50.74    7.58
   9  -7  -2   45.87   10.62
  -9   7   2   49.84    9.68
  -9   7  -2   46.74    7.56
   9   7  -2   39.63    8.40
   9   7   2   58.10    7.96
   9  -7   2   46.51    8.61
   3 -11   8  183.57    8.16
   3  11   8  227.44    9.53
   3  11  -8  194.56   12.75
  -3 -11   8  177.42    9.76
  -3  11  -8  186.92   10.63
   3 -11  -8  200.82   10.46
  -3 -11  -8  192.27   10.48
  -3  11   8  198.96    8.60
   3  12   5   11.20    7.66
  -3  12  -5    6.60    5.40
   3  12  -5    1.44    9.19
  -3 -12  -5    8.14    8.19
  -3  12   5   11.04    5.95
   3 -12   5    3.25    6.52
   3 -12  -5   -0.95    8.24
   3 -12   5    3.03    6.86
  -3 -12   5   14.76    8.73
  -3 -10  10  121.87    8.41
   3 -10 -10  127.95    8.76
   3 -10 -10  119.75    7.78
  -3  10  10   96.41    8.73
  -3 -10 -10  109.50    8.61
   3 -10  10  111.48    8.85
   3  10 -10  104.31   11.34
   3  10  10  131.13    9.28
  -3  10 -10  119.93    8.34
  -3  10 -10  114.92    8.72
   6   9  -8   66.09    9.77
   6   9   8   50.07    8.27
   6  -9   8   59.08    7.27
   6  -9  -8   46.79    9.07
  -6  -9   8   40.39    8.32
  -6   9  -8   41.03    9.92
  -6  -9  -8   48.38    7.13
  -6   9   8   44.93    7.75
   6  -9  -8   60.53    8.44
   4  -7  13    5.52    7.57
  -4  -7 -13    2.54    5.54
  -4   7 -13   10.14    7.18
  -4  -7  13    1.03    5.80
  -4   7  13    0.94    6.80
   4   7 -13    1.10    6.54
  -4   7 -13    3.85    7.56
   4  -7 -13    2.06    7.97
   9   2  -9  114.48   11.81
   9   2   9  104.13    8.85
  -9   2   9   89.17    7.70
   9  -2  -9   70.92    7.53
  -9  -2   9   93.87    8.57
  -9   2  -9  115.44    8.82
  -9  -2  -9  101.33    9.99
   9  -2   9  105.75    7.80
   9  -2  -9  110.50    8.38
   4   4  15   21.94    5.42
   4  -4 -15   10.56    8.74
   4   4 -15   13.60    8.02
   4  -4  15   13.71    6.60
  -4  -4  15   19.09    7.34
  -4   4  15   13.77   10.42
  -4  -4 -15   23.12    6.48
  -4   4 -15   14.47    5.97
   5  -8  11    1.99    7.54
  -5   8  11   12.04    7.60
   5   8  11   -2.99    7.65
  -5   8 -11   -0.35    5.97
  -5   8  11    5.85    8.17
  -5  -8  11    5.21    6.69
   5  -8 -11   10.61    6.63
   5   8 -11   -0.15    8.14
  -5  -8 -11    1.22    7.92
  -7   0 -13   59.19    7.46
  -7   0  13   53.59   10.04
   7   0 -13   57.60    9.02
   7   0  13   56.41    6.69
  -4   8 -12   40.54    9.00
   4   8  12   40.65    6.71
  -4  -8  12   42.36    7.20
   4  -8 -12   43.10    8.12
  -4  -8 -12   36.74    8.82
   4  -8  12   43.93    6.58
   4   8 -12   50.43    9.65
  -4   8  12   46.84    7.51
  10   3  -5    9.84    7.16
 -10  -3   5   27.13    8.02
 -10   3   5   10.67    6.11
 -10  -3  -5   14.62    6.47
  10   3  -5    7.68    8.43
  10   3   5   24.71    8.35
  10  -3   5    6.58    9.56
 -10   3  -5   24.71    8.73
  10  -3  -5   16.18    7.48
  -1 -10  11   -9.38    6.37
  -1 -10 -11   10.79    9.09
   1  10  11    5.44    6.87
  -1  10  11    7.20    6.89
   1 -10  11   14.06    9.36
   1  10 -11   -2.74    6.07
  -1  10 -11   -1.82    5.90
   1 -10 -11    1.81    5.83
   1 -10  11   -6.03    5.79
  -1 -10  11   -0.59    6.44
  -1 -13  -2   45.77    7.98
   1  13   2   68.91    9.91
   1  13  -2   57.64    6.75
   1 -13   2   53.46    8.68
  -1  13  -2   40.75    7.25
  -1  13   2   41.20    7.79
  -1 -13   2   43.22    9.60
   1 -13  -2   46.30    7.46
   0 -12   7   33.15    6.61
   0 -12  -7   64.89    9.23
   0  12   7   52.25    9.54
   0  12  -7   50.25    7.90
   1   1  17   83.73    9.15
  -1  -1  17   75.71    8.72
  -1   1  17   73.70   10.43
   1  -1 -17   68.51   10.35
   1   1 -17   87.52    9.98
  -1   1 -17   63.54    8.87
   1  -1  17   81.53    9.25
  -1  -1 -17   71.81    7.62
  -2   4 -16  117.88    8.25
   2  -4 -16  114.85    9.71
  -2   4  16  122.11    8.31
  -2  -4 -16   95.94    8.15
   2  -4  16  112.52   10.44
   2   4  16  116.74    9.08
  -2  -4  16  125.66    9.22
   2   4 -16  123.76    8.49
  -5  -6 -13   81.88    7.61
  -5   6  13   66.85    8.44
  -5  -6  13   66.33    8.37
   5   6  13   57.24    7.98
  -5   6 -13   70.65    8.14
   5  -6 -13   57.96    9.52
   5   6 -13   77.44    8.27
   5  -6  13   66.43    8.81
   5   6  13   68.79    7.15
  -5 -11   5   26.76    6.90
   5  11   5   13.40    6.84
   5 -11  -5   19.84    7.69
  -5  11   5   22.68    5.47
   5 -11  -5   13.59    6.93
  -5  11  -5   21.02   10.11
   5 -11   5   30.06    9.00
  -5 -11  -5   33.83    9.27
   5  11  -5   34.68    7.07
   7 -10   0   82.03    9.88
  -7  10   0   76.66    7.34
   7  10   0   66.97    7.07
  -7 -10   0   78.43   10.19
   4 -12   3   73.05    8.92
  -4 -12   3   51.80    9.43
   4 -12   3   60.84    8.04
  -4  12   3   72.29    7.95
   4  12   3   55.63    8.63
   4  12  -3   81.15    7.78
  -4 -12  -3   73.57    8.97
   4 -12  -3   38.31    6.28
  -6   2 -14   35.08    8.50
  -6  -2 -14   19.42    6.14
   6  -2 -14   28.67    9.05
  -6  -2  14   15.51    9.28
  -6  -2 -14   23.66    6.10
   6   2 -14   23.65    6.85
   6   2  14   17.59    7.15
   6  -2  14   21.26    7.22
  -6   2  14   12.52    6.74
   8   7   7   20.95    6.19
  -8  -7  -7   22.83    8.59
   8  -7   7   21.75    7.41
   8  -7  -7   28.78    9.11
   8   7  -7   29.21    9.76
  -8   7   7   12.81    7.96
  -8  -7   7   22.23    7.70
  -8   7  -7   20.66    9.12
  -3   3  16   11.73    7.29
  -3  -3 -16   16.39    8.20
   3  -3 -16   11.40    7.52
   3  -3  16    7.73    6.07
   3   3 -16   14.86    6.70
   3   3  16   22.70    6.50
  -3  -3  16   14.41    8.43
  -3   3 -16   15.06    6.41
   7  10  -1    4.87    7.21
   7 -10   1   15.51    9.98
  -7  10  -1    2.18    9.19
  -7 -10  -1    6.71    9.03
   7  10   1    1.19    6.11
  -7 -10   1    1.53    8.96
  -7  10   1   12.34   10.11
   7 -10  -1   -0.81    7.90
   7  -1 -13   17.00   10.01
  -7  -1 -13    7.42    7.56
  -7  -1 -13   13.70    5.81
   7   1  13   15.31    5.75
   7   1 -13   12.44    6.95
  -7  -1  13   11.21   11.78
  -7   1 -13    9.87    7.11
   7  -1  13    7.47    7.89
  -7   1  13    6.56    6.44
   4 -11  -7   19.14    7.49
   4 -11  -7   24.39    7.36
  -4 -11  -7   11.33    9.24
  -4  11  -7   16.48    8.76
  -4 -11   7   22.77    6.37
   4  11   7   16.65    7.23
  -4  11   7   22.73    8.13
   4  11  -7   18.17    8.38
   4 -11   7   19.88    8.86
   5   2  15   73.61    8.57
   5   2 -15   73.53   12.02
[truncated: 165,317 more chars]
